# Supplementary material for: Lowered Abundance of Gut Bacteriophage Species Is Associated With Human Cancer Cachexia
Source: J Cachexia Sarcopenia Muscle. 2026 Jun 7;17(3):e70324. doi: 10.1002/jcsm.70324 (PMC13243887; doi:10.1002/jcsm.70324)
Supplement: Supplementary file 11 — Table S3A: Functional KEGG annotations from microbial‐encoded genes of stool samples that were significantly different enriched (p < 0.05) in cachectic (n = 78) compared to non‐cachectic cancer patients (n = 42) in LinDA analysis. [file JCSM-17-e70324-s003.xlsx]

## Sheet: SupplementaryTable3A-1
Supplementary Table S3a. Functional KEGG annotations from microbial-encoded genes of stool samples that were significantly different enriched (P < 0.05) in cachectic (n = 78) compared to non-cachectic cancer patients (n = 42) in LinDA analysis.
KEGG Annotation	Mean whole cohort	Log2-fold change	lfcSE	stat	P value	P value adjusted
K07017 uncharacterized protein	279.067	-0.416968	0.165087	-2.52575	0.0128707	0.999438
K06902 UMF1; MFS transporter, UMF1 family	223.004	-0.253757	0.116505	-2.17808	0.0313893	0.999438
K00985 Enterovirus RNA-directed RNA polymerase	608.269	-0.166234	0.0830494	-2.00162	0.0476195	0.999438
K13993 HSP20; HSP20 family protein	599.181	-0.16575	0.0698161	-2.37409	0.019206	0.999438
K00768 Nicotinate-nucleotide--dimethylbenzimidazole phosphoribosyltransferase	364.337	-0.150487	0.0728134	-2.06674	0.0409462	0.999438
K01790 rfbC; dTDP-4-dehydrorhamnose 3,5-epimerase	567.272	-0.14409	0.0662268	-2.1757	0.0315711	0.999438
K02078 acpP; acyl carrier protein	582.747	-0.141211	0.0679365	-2.07858	0.0398236	0.999438
K01962 accA; acetyl-CoA carboxylase carboxyl transferase subunit alpha	452.568	-0.127674	0.0611994	-2.0862	0.0391152	0.999438
K02501 hisH; imidazole glycerol-phosphate synthase subunit HisH	448.816	-0.117146	0.058971	-1.9865	0.0492949	0.999438
K02823 pyrDII; dihydroorotate dehydrogenase electron transfer subunit	507.006	-0.091414	0.044222	-2.06716	0.0409061	0.999438
K00645 fabD; [acyl-carrier-protein] S-malonyltransferase	511.31	-0.0860324	0.0410615	-2.09521	0.0382911	0.999438
K10206 LL-diaminopimelate aminotransferase	635.865	-0.0846511	0.0395529	-2.1402	0.0343972	0.999438
K01126 glycerophosphoryl diester phosphodiesterase	866.029	0.0974056	0.0440482	2.21134	0.0289392	0.999438
K01925 murD; UDP-N-acetylmuramoylalanine--D-glutamate ligase	710.508	0.103279	0.0420662	2.45514	0.0155411	0.999438
K00852 rbsK; ribokinase	825.366	0.113022	0.0527969	2.14069	0.0343571	0.999438
K02335 polA; DNA polymerase I	1469.1	0.123188	0.0564416	2.18258	0.0310475	0.999438
K01999 livK; branched-chain amino acid transport system substrate-binding protein	650.078	0.123941	0.0589705	2.10174	0.0377032	0.999438
K01195 uidA; beta-glucuronidase	371.844	0.126336	0.0570075	2.21613	0.0286007	0.999438
K03307 TC.SSS; solute	769.496	0.12891	0.0592141	2.17702	0.0314706	0.999438
K01119 cpdB; 2',3'-cyclic-nucleotide 2'-phosphodiesterase / 3'-nucleotidase	484.892	0.133923	0.0580784	2.3059	0.0228622	0.999438
K13641 iclR; IclR family transcriptional regulator, acetate operon repressor	321.221	0.136754	0.0689756	1.98264	0.0497311	0.999438
K09817 znuC; zinc transport system ATP-binding proteinC	329.833	0.138714	0.062916	2.20475	0.0294111	0.999438
K01192 beta-mannosidase	447.131	0.141539	0.0672433	2.10488	0.0374233	0.999438
K02011 afuB; iron(III) transport system permease protein	448.367	0.153149	0.0704517	2.17382	0.0317158	0.999438
K01628 fucA; L-fuculose-phosphate aldolase	328.196	0.16892	0.0758494	2.22704	0.0278418	0.999438
K00179 iorA; indolepyruvate ferredoxin oxidoreductase, alpha subunit	406.348	0.174597	0.0722507	2.41654	0.0172008	0.999438
K01468 hutI; imidazolonepropionase	287.897	0.178417	0.0828372	2.15383	0.0332873	0.999438
K00638 catB; chloramphenicol O-acetyltransferase type B [EC	335.73	0.179515	0.0863777	2.07826	0.0398534	0.999438
K00001 alcohol dehydrogenase	405.151	0.199352	0.0656063	3.03861	0.00292708	0.999438
K11085 msbA; ATP-binding cassette, subfamily B, bacterial MsbA	324.699	0.201681	0.101814	1.98087	0.049932	0.999438
K03744 lemA; LemA protein	253.15	0.204128	0.0955098	2.13724	0.0346421	0.999438
K12267 msrAB; peptide methionine sulfoxide reductase msrA/msrB	236.027	0.22958	0.10599	2.16605	0.0323187	0.999438
K05970 SIAE; sialate O-acetylesterase	431.768	0.249546	0.0933903	2.67207	0.00860445	0.999438
K07263 pqqL; zinc protease	297.844	0.258027	0.119849	2.15294	0.0333592	0.999438
K07386 pepO; putative endopeptidase	174.198	0.268259	0.133586	2.00814	0.0469124	0.999438
K00033 PGD; 6-phosphogluconate dehydrogenase	184.183	0.275879	0.132714	2.07874	0.0398085	0.999438
K01993 ABC-2.TX; HlyD family secretion protein	187.119	0.279065	0.128465	2.1723	0.0318331	0.999438
K00390 cysH; phosphoadenosine phosphosulfate reductase	335.334	0.282134	0.0957262	2.9473	0.00386434	0.999438
