# Supplementary material for: Lowered Abundance of Gut Bacteriophage Species Is Associated With Human Cancer Cachexia
Source: J Cachexia Sarcopenia Muscle. 2026 Jun 7;17(3):e70324. doi: 10.1002/jcsm.70324 (PMC13243887; doi:10.1002/jcsm.70324)
Supplement: Supplementary file 12 — Table S3B: Functional KEGG annotations from microbial‐encoded genes of stool samples that were significantly different enriched (p < 0.05) in cachectic (n = 78) compared to non‐cachectic cancer patients (n = 42) in t‐test. [file JCSM-17-e70324-s004.xlsx]

## Sheet: SupplementaryTable3B-1
Supplementary Table S3B. Functional KEGG annotations from microbial-encoded genes of stool samples that were significantly different enriched (P < 0.05) in cachectic (n = 78) compared to non-cachectic cancer patients (n = 42) in t-test.
KEGG Annotation	Mean whole cohort	Mean Cachexia cohort	Mean Non-cachexia cohort	Mean difference	P value
K06902 UMF1; MFS transporter, UMF1 family	237.875	190.654	325.571	-134.918	0.0104955
K07017 uncharacterized protein	388.433	323.974	508.143	-184.168	0.0182582
K05341 amylosucrase	269.467	220.231	360.905	-140.674	0.0195145
K07467 nicK; putative DNA relaxase	457.925	421.615	525.357	-103.742	0.0354189
K03564 BCP; thioredoxin-dependent peroxiredoxin	221.225	185.923	286.786	-100.863	0.0417585
K11924 mntR; DtxR family transcriptional regulator, manganese transport regulator	279.95	237.769	358.286	-120.516	0.0454581
K00091 dihydroflavonol-4-reductase	26.6333	40.9744	0	40.9744	0.0467942
