# Supplementary material for: Lowered Abundance of Gut Bacteriophage Species Is Associated With Human Cancer Cachexia
Source: J Cachexia Sarcopenia Muscle. 2026 Jun 7;17(3):e70324. doi: 10.1002/jcsm.70324 (PMC13243887; doi:10.1002/jcsm.70324)
Supplement: Supplementary file 13 — Table S3C: Functional KEGG annotations from microbial‐encoded genes of stool samples that were significantly different enriched (p < 0.05) in cachectic (n = 78) compared to non‐cachectic cancer patients (n = 42) in both t‐test and LinDA analysis. [file JCSM-17-e70324-s007.xlsx]

## Sheet: SupplementaryTable3C-1
Supplementary Table S3C. Functional KEGG annotations from microbial-encoded genes of stool samples that were significantly different enriched (P < 0.05) in cachectic (n = 78) compared to non-cachectic cancer patients (n = 42) in both t-test and LinDA analysis.
KEGG Annotation	Mean whole cohort	Mean cachexia cohort	Mean non-cachexia cohort	Mean difference	Log2-fold change	lfcSE	stat	P value LinDa analysis	P value adj.	P value t-test
K06902 UMF1; MFS transporter, UMF1 family	223.004	190.654	325.571	-134.918	-0.253757	0.116505	-2.17808	0.0313893	0.999438	0.0104955
K07017 uncharacterized protein	279.067	323.974	508.143	-184.168	-0.416968	0.165087	-2.52575	0.0128707	0.999438	0.0182582
