# Supplementary material for: Lowered Abundance of Gut Bacteriophage Species Is Associated With Human Cancer Cachexia
Source: J Cachexia Sarcopenia Muscle. 2026 Jun 7;17(3):e70324. doi: 10.1002/jcsm.70324 (PMC13243887; doi:10.1002/jcsm.70324)
Supplement: Supplementary file 14 — Table S4: De novo annotated species contigs by BLASTn mapping against the NT‐database in 2022 under the morphology‐based ICTV phage taxonomy for the entire patient cohort (n = 120). [file JCSM-17-e70324-s025.xlsx]

## Sheet: Suppl. Tabl. 4
Supplementary Table S4. De novo assemled contigs annotated by BLASTn mapping against the NT-database in 2022 under the morphology-based ICTV phage taxonomy for the entire cancer patient cohort (n = 120).
Species	Assembly node and Contig ID
[Candida] glabrata	NODE_1_length_21682_cov_58.290698_cutoff_0_type_circular
[Candida] glabrata	NODE_3_length_11087_cov_123.746989_cutoff_0_type_circular
[Candida] glabrata	NODE_3_length_1383_cov_31.503981_cutoff_5_type_circular
[Candida] glabrata	NODE_3_length_21787_cov_8.733841_cutoff_0_type_circular
[Candida] glabrata	NODE_20_length_1381_cov_3.512759_cutoff_0_type_circular
[Candida] glabrata	NODE_4_length_11084_cov_3.470019_cutoff_0_type_circular
[Candida] glabrata	NODE_1_length_21816_cov_2.990041_cutoff_0_type_circular
[Candida] glabrata	NODE_1_length_10714_cov_18.869557_cutoff_5_type_circular
[Candida] glabrata	NODE_8_length_20165_cov_3.984929_cutoff_0_type_circular
[Candida] glabrata	NODE_3_length_11100_cov_10.403900_cutoff_5_type_circular
[Candida] glabrata	NODE_3_length_21635_cov_26.720523_cutoff_0_type_circular
[Candida] glabrata	NODE_5_length_11088_cov_32.894535_cutoff_0_type_circular
[Candida] glabrata	NODE_39_length_1969_cov_3.504886_cutoff_0_type_circular
[Clostridium] innocuum	NODE_1_length_33551_cov_3.550742_cutoff_0_type_circular
[Clostridium] innocuum	NODE_4_length_4205_cov_1.925208_cutoff_0_type_circular
[Clostridium] innocuum	NODE_2_length_18069_cov_13.470014_cutoff_5_type_circular
[Clostridium] innocuum	NODE_7_length_11405_cov_2.851924_cutoff_5_type_circular
[Clostridium] scindens	NODE_6_length_2769_cov_2.215746_cutoff_5_type_circular
[Clostridium] scindens	NODE_26_length_1887_cov_0.763636_cutoff_0_type_circular
[Clostridium] scindens ATCC 35704	NODE_7_length_2711_cov_1.445433_cutoff_5_type_circular
[Clostridium] symbiosum	NODE_6_length_1714_cov_4.862004_cutoff_5_type_circular
[Clostridium] symbiosum	NODE_7_length_2977_cov_1.304211_cutoff_0_type_circular
[Eubacterium] rectale	NODE_8_length_3443_cov_1.650181_cutoff_5_type_circular
[Eubacterium] rectale	NODE_26_length_1453_cov_0.848416_cutoff_0_type_circular
[Eubacterium] rectale	NODE_12_length_2582_cov_2.151527_cutoff_5_type_circular
[Eubacterium] rectale	NODE_12_length_2185_cov_1.985909_cutoff_5_type_circular
[Eubacterium] rectale	NODE_27_length_3077_cov_0.974576_cutoff_0_type_circular
[Eubacterium] rectale	NODE_18_length_3034_cov_3.320605_cutoff_0_type_circular
[Eubacterium] rectale	NODE_1_length_44083_cov_1.617026_cutoff_5_type_circular
[Eubacterium] rectale	NODE_4_length_3143_cov_24.578581_cutoff_5_type_circular
[Eubacterium] rectale	NODE_8_length_1453_cov_1.576169_cutoff_5_type_circular
[Eubacterium] rectale	NODE_10_length_2477_cov_1.080426_cutoff_5_type_circular
[Eubacterium] rectale	NODE_7_length_10791_cov_3.711084_cutoff_5_type_circular
[Eubacterium] rectale	NODE_18_length_2485_cov_1.669635_cutoff_0_type_circular
[Eubacterium] rectale	NODE_29_length_3073_cov_1.100475_cutoff_0_type_circular
[Eubacterium] rectale DSM 17629	NODE_3_length_5174_cov_1.916782_cutoff_5_type_circular
[Eubacterium] rectale DSM 17629	NODE_2_length_5150_cov_3.232132_cutoff_5_type_circular
[Eubacterium] rectale DSM 17629	NODE_1_length_37782_cov_5.770469_cutoff_5_type_linears
[Eubacterium] rectale DSM 17629	NODE_22_length_1260_cov_1.468667_cutoff_0_type_circular
[Eubacterium] rectale DSM 17629	NODE_35_length_2287_cov_1.196296_cutoff_0_type_circular
[Eubacterium] rectale DSM 17629	NODE_8_length_3881_cov_2.228290_cutoff_5_type_circular
[Eubacterium] rectale DSM 17629	NODE_43_length_2175_cov_1.849121_cutoff_0_type_circular
[Eubacterium] rectale DSM 17629	NODE_13_length_3228_cov_3.239278_cutoff_5_type_circular
[Eubacterium] rectale DSM 17629	NODE_1_length_103290_cov_5.791621_cutoff_5_type_linears
[Eubacterium] rectale DSM 17629	NODE_34_length_2583_cov_1.062704_cutoff_0_type_circular
[Eubacterium] rectale M104/1	NODE_2_length_19246_cov_5.221926_cutoff_5_type_linears
[Eubacterium] rectale M104/1	NODE_4_length_6448_cov_1.635817_cutoff_0_type_circular
[Eubacterium] rectale M104/1	NODE_28_length_1983_cov_1.088901_cutoff_0_type_circular
[Eubacterium] rectale M104/1	NODE_4_length_12961_cov_1.475767_cutoff_0_type_circular
[Eubacterium] rectale M104/1	NODE_3_length_22592_cov_5.282172_cutoff_5_type_linears
[Eubacterium] rectale M104/1	NODE_6_length_6919_cov_1.728357_cutoff_5_type_circular
[Eubacterium] rectale M104/1	NODE_28_length_3147_cov_1.243046_cutoff_0_type_circular
[Eubacterium] rectale M104/1	NODE_5_length_6079_cov_1.932292_cutoff_5_type_circular
[Eubacterium] rectale M104/1	NODE_15_length_3291_cov_1.050569_cutoff_0_type_circular
[Eubacterium] rectale M104/1	NODE_17_length_2999_cov_1.522981_cutoff_0_type_circular
[Eubacterium] siraeum V10Sc8a	NODE_9_length_6889_cov_1.711032_cutoff_5_type_circular
[Eubacterium] siraeum V10Sc8a	NODE_6_length_6585_cov_14.022143_cutoff_5_type_circular
[Eubacterium] siraeum;[Eubacterium] siraeum 70/3	NODE_4_length_1840_cov_1.455342_cutoff_5_type_circular
[Eubacterium] siraeum;[Eubacterium] siraeum 70/3	NODE_1_length_34267_cov_3.153603_cutoff_5_type_circular
[Ruminococcus] gnavus	NODE_1_length_30148_cov_4.350255_cutoff_5_type_circular
[Ruminococcus] gnavus	NODE_3_length_3658_cov_5.205607_cutoff_5_type_linears
[Ruminococcus] gnavus	NODE_25_length_1478_cov_2.749075_cutoff_0_type_circular
[Ruminococcus] gnavus	NODE_3_length_7515_cov_19.922036_cutoff_0_type_circular
[Ruminococcus] gnavus	NODE_4_length_14715_cov_13.701604_cutoff_5_type_circular
[Ruminococcus] gnavus	NODE_13_length_1685_cov_67.625802_cutoff_5_type_circular
[Ruminococcus] gnavus	NODE_5_length_7518_cov_9.301854_cutoff_0_type_circular
[Ruminococcus] gnavus	NODE_12_length_2737_cov_1.894636_cutoff_0_type_circular
[Ruminococcus] gnavus	NODE_7_length_8259_cov_1.461756_cutoff_0_type_circular
[Ruminococcus] gnavus	NODE_5_length_2737_cov_0.893870_cutoff_5_type_circular
[Ruminococcus] gnavus ATCC 29149	NODE_13_length_1227_cov_2.281818_cutoff_0_type_circular
[Ruminococcus] gnavus ATCC 29149	NODE_19_length_1227_cov_1.699091_cutoff_0_type_circular
[Ruminococcus] gnavus ATCC 29149	NODE_12_length_1227_cov_2.090000_cutoff_5_type_circular
[Ruminococcus] gnavus ATCC 29149	NODE_9_length_1237_cov_2.611712_cutoff_5_type_circular
[Ruminococcus] gnavus ATCC 29149	NODE_2_length_1761_cov_6.318237_cutoff_5_type_linears
[Ruminococcus] gnavus ATCC 29149	NODE_27_length_1307_cov_0.518644_cutoff_0_type_circular
[Ruminococcus] gnavus ATCC 29149	NODE_2_length_13477_cov_5.472734_cutoff_5_type_linears
[Ruminococcus] gnavus ATCC 29149	NODE_28_length_1227_cov_1.541818_cutoff_0_type_circular
[Ruminococcus] gnavus E1	NODE_5_length_13238_cov_2.648539_cutoff_5_type_circular
[Ruminococcus] torques	NODE_5_length_1867_cov_13.004023_cutoff_5_type_circular
[Ruminococcus] torques	NODE_19_length_3256_cov_1.913071_cutoff_0_type_circular
[Ruminococcus] torques	NODE_6_length_4068_cov_2.264400_cutoff_5_type_circular
[Ruminococcus] torques	NODE_1_length_1380_cov_40.625698_cutoff_15_type_circular
[Ruminococcus] torques	NODE_1_length_1415_cov_40.262422_cutoff_15_type_circular
[Ruminococcus] torques	NODE_29_length_3264_cov_1.320370_cutoff_0_type_circular
[Ruminococcus] torques	NODE_9_length_3261_cov_1.854499_cutoff_5_type_circular
[Ruminococcus] torques	NODE_6_length_1403_cov_2.535266_cutoff_5_type_circular
[Ruminococcus] torques	NODE_5_length_33193_cov_8.605335_cutoff_5_type_circular
[Ruminococcus] torques	NODE_1_length_181108_cov_5.442262_cutoff_5_type_linears
[Ruminococcus] torques	NODE_3_length_68762_cov_5.093757_cutoff_5_type_linears
[Ruminococcus] torques	NODE_1_length_1404_cov_35.769773_cutoff_10_type_circular
[Ruminococcus] torques	NODE_2_length_25797_cov_5.921854_cutoff_5_type_linears
[Ruminococcus] torques	NODE_6_length_1847_cov_2.167442_cutoff_5_type_circular
[Ruminococcus] torques	NODE_8_length_1380_cov_13.399840_cutoff_5_type_circular
[Ruminococcus] torques L2-14	NODE_7_length_3666_cov_2.535179_cutoff_5_type_circular
[Ruminococcus] torques L2-14	NODE_14_length_2994_cov_1.256366_cutoff_0_type_circular
[Ruminococcus] torques L2-14	NODE_4_length_9801_cov_3.598925_cutoff_0_type_circular
[Ruminococcus] torques L2-14	NODE_10_length_12118_cov_5.325161_cutoff_5_type_linears
[Ruminococcus] torques L2-14	NODE_13_length_2289_cov_1.500000_cutoff_0_type_circular
[Ruminococcus] torques L2-14	NODE_26_length_1639_cov_1.031085_cutoff_0_type_circular
[Ruminococcus] torques L2-14	NODE_5_length_9809_cov_2.426565_cutoff_0_type_circular
[Ruminococcus] torques L2-14	NODE_1_length_41301_cov_2.006145_cutoff_5_type_circular
[Ruminococcus] torques L2-14	NODE_15_length_2283_cov_2.396568_cutoff_0_type_circular
Acidaminococcus fermentans DSM 20731	NODE_16_length_1964_cov_3.166576_cutoff_0_type_circular
Acidaminococcus fermentans DSM 20731	NODE_16_length_3544_cov_3.686860_cutoff_0_type_circular
Acinetobacter baumannii	NODE_12_length_4314_cov_1.560306_cutoff_0_type_circular
Acinetobacter baumannii	NODE_14_length_4091_cov_2.023209_cutoff_0_type_circular
Ackermannviridae sp.	NODE_3_length_198755_cov_7.159711_cutoff_0_type_circular
Ackermannviridae sp.	NODE_1_length_204265_cov_4.656639_cutoff_5_type_circular
Actinobacillus pleuropneumoniae	NODE_16_length_3178_cov_2.170436_cutoff_0_type_circular
Acutalibacter muris	NODE_3_length_16577_cov_1.380061_cutoff_5_type_circular
Acutalibacter muris	NODE_4_length_16143_cov_5.647665_cutoff_5_type_circular
Acutalibacter muris	NODE_4_length_16576_cov_2.130768_cutoff_0_type_circular
Acutalibacter muris	NODE_3_length_16143_cov_3.937625_cutoff_5_type_circular
Adlercreutzia equolifaciens DSM 19450	NODE_5_length_5905_cov_1.861025_cutoff_5_type_circular
Adlercreutzia hattorii	NODE_6_length_5894_cov_0.999827_cutoff_0_type_circular
Adlercreutzia hattorii	NODE_10_length_5894_cov_1.806659_cutoff_0_type_circular
Aerococcaceae bacterium zg-1292	NODE_6_length_2267_cov_2.359813_cutoff_5_type_circular
Aeromonas caviae	NODE_10_length_4203_cov_4.621933_cutoff_0_type_circular
Aeromonas hydrophila	NODE_3_length_40139_cov_2.073853_cutoff_0_type_circular
Akkermansia muciniphila	NODE_7_length_1257_cov_1.606195_cutoff_5_type_circular
Akkermansia muciniphila	NODE_16_length_2716_cov_1.103129_cutoff_0_type_circular
Akkermansia muciniphila	NODE_20_length_1800_cov_1.692767_cutoff_0_type_circular
Akkermansia muciniphila	NODE_10_length_5684_cov_1.208746_cutoff_0_type_circular
Akkermansia muciniphila	NODE_9_length_1798_cov_2.618791_cutoff_5_type_circular
Akkermansia muciniphila	NODE_13_length_1142_cov_2.070936_cutoff_5_type_circular
Akkermansia muciniphila	NODE_15_length_2089_cov_2.007645_cutoff_0_type_circular
Akkermansia muciniphila	NODE_3_length_44609_cov_7.626366_cutoff_5_type_linears
Akkermansia muciniphila	NODE_2_length_75945_cov_7.951687_cutoff_5_type_linears
Akkermansia muciniphila	NODE_2_length_79594_cov_5.082827_cutoff_5_type_linears
Akkermansia muciniphila	NODE_3_length_37231_cov_5.748572_cutoff_5_type_linears
Akkermansia muciniphila	NODE_4_length_10099_cov_5.068191_cutoff_5_type_linears
Akkermansia muciniphila	NODE_15_length_4927_cov_1.433958_cutoff_0_type_circular
Akkermansia muciniphila	NODE_29_length_1290_cov_1.715391_cutoff_0_type_circular
Akkermansia muciniphila	NODE_2_length_62742_cov_7.156400_cutoff_5_type_linears
Akkermansia muciniphila	NODE_1_length_62766_cov_6.541372_cutoff_5_type_linears
Alistipes communis	NODE_2_length_11155_cov_1.497280_cutoff_0_type_circular
Alistipes communis	NODE_28_length_1152_cov_0.270244_cutoff_0_type_circular
Alistipes communis	NODE_20_length_2375_cov_3.489324_cutoff_0_type_circular
Alistipes communis	NODE_4_length_7569_cov_2.488981_cutoff_5_type_circular
Alistipes communis	NODE_35_length_1222_cov_0.345205_cutoff_0_type_circular
Alistipes finegoldii	NODE_20_length_1158_cov_1.847721_cutoff_0_type_circular
Alistipes finegoldii	NODE_4_length_28340_cov_7.336193_cutoff_5_type_linears
Alistipes finegoldii	NODE_12_length_2410_cov_1.296978_cutoff_5_type_circular
Alistipes finegoldii	NODE_16_length_2410_cov_1.247481_cutoff_0_type_circular
Alistipes finegoldii	NODE_4_length_6649_cov_1.726771_cutoff_0_type_circular
Alistipes finegoldii	NODE_13_length_2410_cov_1.275077_cutoff_5_type_circular
Alistipes finegoldii	NODE_1_length_28337_cov_5.637753_cutoff_5_type_linears
Alistipes finegoldii DSM 17242	NODE_5_length_24036_cov_6.798862_cutoff_5_type_linears
Alistipes finegoldii DSM 17242	NODE_22_length_2404_cov_0.576636_cutoff_0_type_circular
Alistipes finegoldii DSM 17242	NODE_1_length_57986_cov_33.859572_cutoff_33_type_linearrepeat
Alistipes finegoldii DSM 17242	NODE_1_length_57986_cov_33.859572_cutoff_26_type_linearrepeat
Alistipes indistinctus	NODE_33_length_1252_cov_0.969778_cutoff_0_type_circular
Alistipes indistinctus	NODE_34_length_1162_cov_1.354589_cutoff_0_type_circular
Alistipes indistinctus	NODE_20_length_1252_cov_1.156444_cutoff_0_type_circular
Alistipes indistinctus	NODE_14_length_1943_cov_1.224670_cutoff_5_type_circular
Alistipes megaguti	NODE_4_length_32264_cov_8.047329_cutoff_5_type_circular
Alistipes onderdonkii	NODE_10_length_1724_cov_1.495930_cutoff_5_type_circular
Alistipes onderdonkii	NODE_4_length_2302_cov_3.062989_cutoff_5_type_circular
Alistipes onderdonkii subsp. vulgaris	NODE_8_length_2481_cov_1.129992_cutoff_0_type_circular
Alistipes onderdonkii subsp. vulgaris	NODE_1_length_181825_cov_5.757179_cutoff_5_type_linears
Alistipes onderdonkii subsp. vulgaris	NODE_4_length_48279_cov_5.641967_cutoff_5_type_linears
Alistipes onderdonkii subsp. vulgaris	NODE_5_length_36735_cov_6.022372_cutoff_5_type_linears
Alistipes onderdonkii subsp. vulgaris	NODE_24_length_1355_cov_1.207655_cutoff_0_type_circular
Alistipes onderdonkii subsp. vulgaris	NODE_15_length_2349_cov_1.899190_cutoff_0_type_circular
Alistipes onderdonkii subsp. vulgaris	NODE_6_length_16676_cov_5.519185_cutoff_5_type_linears
Alistipes onderdonkii subsp. vulgaris	NODE_5_length_2427_cov_3.285217_cutoff_5_type_circular
Alistipes senegalensis	NODE_6_length_1158_cov_25.357905_cutoff_5_type_circular
Alistipes senegalensis	NODE_2_length_12035_cov_1.660228_cutoff_5_type_circular
Alistipes senegalensis	NODE_25_length_2051_cov_1.788462_cutoff_0_type_circular
Alistipes shahii WAL 8301	NODE_13_length_5044_cov_12.438275_cutoff_0_type_circular
Alistipes shahii WAL 8301	NODE_10_length_15130_cov_2.295608_cutoff_0_type_circular
Alistipes shahii WAL 8301	NODE_1_length_48805_cov_17.984346_cutoff_0_type_circular
Alistipes sp. dk3624	NODE_20_length_2025_cov_0.860906_cutoff_0_type_circular
Amedibacterium intestinale	NODE_3_length_5359_cov_4.591170_cutoff_0_type_circular
Amedibacterium intestinale	NODE_24_length_1808_cov_2.173706_cutoff_0_type_circular
Amedibacterium intestinale	NODE_8_length_5009_cov_12.859689_cutoff_0_type_circular
Amedibacterium intestinale	NODE_6_length_11280_cov_10.532323_cutoff_5_type_linears
Anaerobutyricum hallii	NODE_6_length_5771_cov_2.532069_cutoff_0_type_circular
Anaerobutyricum hallii	NODE_10_length_5966_cov_14.238568_cutoff_0_type_circular
Anaerobutyricum hallii	NODE_2_length_18241_cov_13.314563_cutoff_0_type_circular
Anaerobutyricum hallii	NODE_1_length_71161_cov_6.540910_cutoff_5_type_linears
Anaerobutyricum hallii	NODE_2_length_14599_cov_5.284066_cutoff_5_type_linears
Anaerobutyricum hallii	NODE_17_length_2021_cov_3.347941_cutoff_0_type_circular
Anaerobutyricum hallii	NODE_5_length_16766_cov_1.588257_cutoff_0_type_circular
Anaerobutyricum hallii	NODE_9_length_5875_cov_4.664231_cutoff_0_type_circular
Anaerobutyricum hallii	NODE_11_length_4703_cov_3.800044_cutoff_0_type_circular
Anaerobutyricum hallii	NODE_13_length_4943_cov_5.104236_cutoff_0_type_circular
Anaerobutyricum hallii	NODE_1_length_60182_cov_2.189177_cutoff_0_type_circular
Anaerobutyricum hallii	NODE_14_length_5808_cov_8.399930_cutoff_0_type_circular
Anaerobutyricum hallii	NODE_27_length_1439_cov_1.407012_cutoff_0_type_circular
Anaerobutyricum hallii	NODE_9_length_5775_cov_13.896246_cutoff_0_type_circular
Anaerobutyricum hallii	NODE_16_length_6842_cov_3.320923_cutoff_0_type_circular
Anaerobutyricum hallii	NODE_44_length_2006_cov_1.341139_cutoff_0_type_circular
Anaerobutyricum hallii	NODE_11_length_4994_cov_4.573043_cutoff_0_type_circular
Anaerobutyricum hallii	NODE_11_length_5766_cov_7.221848_cutoff_0_type_circular
Anaerobutyricum hallii	NODE_7_length_5764_cov_9.304240_cutoff_5_type_circular
Anaerobutyricum hallii	NODE_2_length_1661_cov_10.595176_cutoff_5_type_linears
Anaerobutyricum hallii	NODE_9_length_4936_cov_2.389062_cutoff_0_type_circular
Anaerobutyricum hallii	NODE_11_length_4879_cov_4.757997_cutoff_0_type_circular
Anaerobutyricum hallii	NODE_6_length_2351_cov_10.311151_cutoff_5_type_linears
Anaerobutyricum hallii	NODE_2_length_5786_cov_7.337515_cutoff_0_type_circular
Anaerobutyricum hallii	NODE_5_length_5070_cov_9.466923_cutoff_0_type_circular
Anaerobutyricum hallii	NODE_7_length_6502_cov_4.483137_cutoff_0_type_circular
Anaerobutyricum hallii	NODE_5_length_1866_cov_6.433583_cutoff_5_type_linears
Anaerobutyricum hallii	NODE_10_length_6502_cov_4.251608_cutoff_0_type_circular
Anaerobutyricum hallii	NODE_20_length_4853_cov_6.897588_cutoff_0_type_circular
Anaerobutyricum hallii	NODE_21_length_4683_cov_1.118306_cutoff_0_type_circular
Anaerobutyricum hallii	NODE_2_length_4962_cov_9.803516_cutoff_5_type_linears
Anaerobutyricum hallii	NODE_10_length_4935_cov_2.885191_cutoff_0_type_circular
Anaerobutyricum hallii	NODE_2_length_14147_cov_2.166334_cutoff_5_type_circular
Anaerobutyricum hallii	NODE_14_length_2494_cov_1.528940_cutoff_5_type_circular
Anaerobutyricum hallii	NODE_6_length_5572_cov_6.888889_cutoff_0_type_circular
Anaerobutyricum hallii	NODE_7_length_6007_cov_1.369048_cutoff_0_type_circular
Anaerococcus mediterraneensis	NODE_8_length_6017_cov_1.037521_cutoff_0_type_circular
Anaerococcus obesiensis	NODE_23_length_2058_cov_0.660280_cutoff_0_type_circular
Anaerococcus obesiensis	NODE_26_length_2067_cov_1.600000_cutoff_0_type_circular
Anaerococcus obesiensis	NODE_13_length_2126_cov_1.591296_cutoff_5_type_circular
Anaerostipes hadrus	NODE_22_length_3386_cov_34.843203_cutoff_0_type_circular
Anaerostipes hadrus	NODE_7_length_3237_cov_1.342765_cutoff_5_type_circular
Anaerostipes hadrus	NODE_14_length_2914_cov_2.980266_cutoff_0_type_circular
Anaerostipes hadrus	NODE_9_length_2513_cov_1.406957_cutoff_5_type_circular
Anaerostipes hadrus	NODE_18_length_2677_cov_7.962745_cutoff_0_type_circular
Anaerostipes hadrus	NODE_23_length_2144_cov_0.807139_cutoff_0_type_circular
Anaerostipes hadrus	NODE_10_length_2763_cov_14.156297_cutoff_5_type_circular
Anaerostipes hadrus	NODE_6_length_3399_cov_7.326406_cutoff_5_type_circular
Anaerostipes hadrus	NODE_7_length_2514_cov_4.234185_cutoff_5_type_circular
Anaerostipes hadrus	NODE_23_length_3398_cov_1.484256_cutoff_0_type_circular
Anaerostipes hadrus	NODE_31_length_2724_cov_12.473623_cutoff_0_type_circular
Anaerostipes hadrus	NODE_33_length_2488_cov_14.150784_cutoff_0_type_circular
Anaerostipes hadrus	NODE_6_length_6072_cov_2.267788_cutoff_5_type_circular
Anaerostipes hadrus	NODE_19_length_2513_cov_3.810142_cutoff_0_type_circular
Anaerostipes hadrus	NODE_2_length_15492_cov_1.805662_cutoff_5_type_circular
Anaerostipes hadrus	NODE_7_length_1524_cov_2.479599_cutoff_5_type_circular
Anaerostipes hadrus	NODE_12_length_2919_cov_4.640043_cutoff_5_type_circular
Anaerostipes hadrus	NODE_8_length_8033_cov_1.366304_cutoff_0_type_circular
Anaerostipes hadrus	NODE_8_length_3397_cov_11.226300_cutoff_5_type_circular
Anaerostipes hadrus	NODE_5_length_10999_cov_13.619941_cutoff_5_type_linears
Anaerostipes hadrus	NODE_12_length_4625_cov_0.813250_cutoff_0_type_circular
Anaerotruncus sp.	NODE_2_length_8966_cov_1.377079_cutoff_5_type_circular
Atopobium sp. oral taxon 416	NODE_8_length_1917_cov_3.485475_cutoff_5_type_circular
Bacillus pumilus	NODE_8_length_5158_cov_1.642218_cutoff_5_type_circular
Bacteriophage sp.	NODE_2_length_14490_cov_5.836455_cutoff_0_type_circular
Bacteriophage sp.	NODE_1_length_40154_cov_7.446174_cutoff_5_type_circular
Bacteriophage sp.	NODE_2_length_5331_cov_4.050154_cutoff_5_type_circular
Bacteriophage sp.	NODE_5_length_14754_cov_3.823272_cutoff_0_type_circular
Bacteriophage sp.	NODE_1_length_144235_cov_3.302815_cutoff_5_type_circular
Bacteriophage sp.	NODE_18_length_1528_cov_1.280514_cutoff_0_type_circular
Bacteriophage sp.	NODE_2_length_37567_cov_2.499012_cutoff_0_type_circular
Bacteriophage sp.	NODE_3_length_15683_cov_7.717601_cutoff_5_type_linears
Bacteriophage sp.	NODE_12_length_6419_cov_3.517165_cutoff_0_type_circular
Bacteriophage sp.	NODE_1_length_65903_cov_2.705227_cutoff_0_type_circular
Bacteriophage sp.	NODE_6_length_1527_cov_3.571429_cutoff_5_type_circular
Bacteriophage sp.	NODE_2_length_79386_cov_6.241626_cutoff_5_type_circular
Bacteriophage sp.	NODE_1_length_84973_cov_177.100547_cutoff_0_type_circular
Bacteriophage sp.	NODE_6_length_7960_cov_2.044427_cutoff_0_type_circular
Bacteriophage sp.	NODE_4_length_31883_cov_4.242064_cutoff_5_type_circular
Bacteriophage sp.	NODE_1_length_167706_cov_10.803716_cutoff_5_type_circular
Bacteriophage sp.	NODE_3_length_8117_cov_15.695244_cutoff_5_type_circular
Bacteriophage sp.	NODE_1_length_134714_cov_6.727552_cutoff_0_type_circular
Bacteriophage sp.	NODE_4_length_43188_cov_5.254198_cutoff_5_type_linears
Bacteriophage sp.	NODE_10_length_4735_cov_2.595703_cutoff_0_type_circular
Bacteriophage sp.	NODE_8_length_10743_cov_2.034759_cutoff_5_type_circular
Bacteriophage sp.	NODE_2_length_41322_cov_7.194708_cutoff_5_type_circular
Bacteriophage sp.	NODE_7_length_9376_cov_3.013082_cutoff_0_type_circular
Bacteriophage sp.	NODE_1_length_13238_cov_7.955305_cutoff_5_type_linears
Bacteriophage sp.	NODE_1_length_22424_cov_5.229807_cutoff_5_type_linears
Bacteriophage sp.	NODE_5_length_8443_cov_1.450096_cutoff_5_type_circular
Bacteriophage sp.	NODE_4_length_10236_cov_5.738253_cutoff_5_type_linears
Bacteriophage sp.	NODE_7_length_7960_cov_4.029618_cutoff_0_type_circular
Bacteriophage sp.	NODE_10_length_8403_cov_4.210971_cutoff_0_type_circular
Bacteriophage sp.	NODE_4_length_19876_cov_8.498152_cutoff_5_type_linears
Bacteriophage sp.	NODE_1_length_95812_cov_2.815279_cutoff_0_type_circular
Bacteriophage sp.	NODE_1_length_43168_cov_3.723032_cutoff_0_type_circular
Bacteriophage sp.	NODE_3_length_50042_cov_3.593228_cutoff_0_type_circular
Bacteriophage sp.	NODE_3_length_13443_cov_7.945179_cutoff_5_type_linears
Bacteriophage sp.	NODE_4_length_69312_cov_34.415278_cutoff_5_type_circular
Bacteriophage sp.	NODE_3_length_34323_cov_3.797959_cutoff_0_type_circular
Bacteriophage sp.	NODE_4_length_36282_cov_1.907703_cutoff_5_type_circular
Bacteriophage sp.	NODE_19_length_2671_cov_0.895440_cutoff_0_type_circular
bacterium	NODE_1_length_189429_cov_6.339711_cutoff_5_type_linears
Bacteroidales bacterium	NODE_26_length_1467_cov_1.120149_cutoff_0_type_circular
Bacteroidales bacterium	NODE_12_length_4679_cov_2.949253_cutoff_0_type_circular
Bacteroidales bacterium	NODE_7_length_7703_cov_2.857313_cutoff_5_type_circular
Bacteroides caccae	NODE_35_length_2093_cov_1.414547_cutoff_0_type_circular
Bacteroides caccae	NODE_7_length_2160_cov_1.541072_cutoff_5_type_circular
Bacteroides caccae	NODE_2_length_47294_cov_1.888375_cutoff_0_type_circular
Bacteroides caccae	NODE_9_length_5483_cov_1.500560_cutoff_0_type_circular
Bacteroides caccae	NODE_16_length_3065_cov_2.049013_cutoff_0_type_circular
Bacteroides caccae	NODE_16_length_3235_cov_1.319176_cutoff_0_type_circular
Bacteroides caccae	NODE_1_length_97752_cov_2.320994_cutoff_5_type_circular
Bacteroides caccae CL03T12C61	NODE_15_length_4275_cov_89.155014_cutoff_0_type_circular
Bacteroides caccae CL03T12C61	NODE_32_length_2878_cov_31.433660_cutoff_0_type_circular
Bacteroides caccae CL03T12C61	NODE_9_length_4275_cov_48.339200_cutoff_0_type_circular
Bacteroides caccae CL03T12C61	NODE_7_length_4450_cov_2.208651_cutoff_0_type_circular
Bacteroides caccae CL03T12C61	NODE_14_length_4461_cov_46.468159_cutoff_0_type_circular
Bacteroides caccae CL03T12C61	NODE_2_length_45061_cov_3.023012_cutoff_0_type_circular
Bacteroides caccae CL03T12C61	NODE_15_length_2879_cov_79.985465_cutoff_0_type_circular
Bacteroides caccae CL03T12C61	NODE_14_length_4275_cov_30.523385_cutoff_0_type_circular
Bacteroides cellulosilyticus	NODE_1_length_47612_cov_5.267621_cutoff_5_type_linears
Bacteroides cellulosilyticus	NODE_2_length_180207_cov_5.035667_cutoff_5_type_linears
Bacteroides cellulosilyticus	NODE_1_length_361873_cov_5.881914_cutoff_5_type_linears
Bacteroides cellulosilyticus	NODE_18_length_2594_cov_1.368869_cutoff_0_type_circular
Bacteroides cellulosilyticus	NODE_1_length_55093_cov_2.381381_cutoff_5_type_circular
Bacteroides cellulosilyticus	NODE_11_length_2639_cov_1.337978_cutoff_5_type_circular
Bacteroides cellulosilyticus	NODE_27_length_1838_cov_1.074810_cutoff_0_type_circular
Bacteroides eggerthii	NODE_2_length_86865_cov_7.027220_cutoff_5_type_linears
Bacteroides faecis	NODE_24_length_3003_cov_1.680807_cutoff_0_type_circular
Bacteroides faecis	NODE_7_length_5749_cov_1.851121_cutoff_0_type_circular
Bacteroides faecis	NODE_7_length_8597_cov_1.620543_cutoff_5_type_circular
Bacteroides fragilis	NODE_5_length_36800_cov_24.668939_cutoff_0_type_circular
Bacteroides fragilis	NODE_2_length_34728_cov_9.174677_cutoff_5_type_circular
Bacteroides fragilis	NODE_7_length_4265_cov_5.456984_cutoff_0_type_circular
Bacteroides fragilis	NODE_4_length_31927_cov_8.222642_cutoff_0_type_circular
Bacteroides fragilis	NODE_5_length_7128_cov_79.245108_cutoff_0_type_circular
Bacteroides fragilis	NODE_6_length_6027_cov_36.210847_cutoff_0_type_circular
Bacteroides fragilis	NODE_9_length_4265_cov_34.773562_cutoff_0_type_circular
Bacteroides fragilis	NODE_10_length_4209_cov_1.432631_cutoff_0_type_circular
Bacteroides fragilis	NODE_4_length_37968_cov_7.610396_cutoff_5_type_circular
Bacteroides fragilis	NODE_7_length_6027_cov_33.996102_cutoff_0_type_circular
Bacteroides fragilis	NODE_1_length_81676_cov_3.273480_cutoff_0_type_circular
Bacteroides fragilis	NODE_1_length_113781_cov_14.791288_cutoff_5_type_circular
Bacteroides fragilis	NODE_2_length_32707_cov_12.240393_cutoff_0_type_circular
Bacteroides fragilis	NODE_23_length_1588_cov_0.747433_cutoff_0_type_circular
Bacteroides fragilis	NODE_4_length_7573_cov_1.858447_cutoff_5_type_circular
Bacteroides fragilis	NODE_1_length_127378_cov_5.559516_cutoff_5_type_linears
Bacteroides fragilis	NODE_2_length_111127_cov_5.170649_cutoff_5_type_linears
Bacteroides fragilis	NODE_3_length_62506_cov_5.107312_cutoff_5_type_linears
Bacteroides fragilis	NODE_25_length_2991_cov_1.170042_cutoff_0_type_circular
Bacteroides fragilis	NODE_4_length_42286_cov_3.589696_cutoff_0_type_circular
Bacteroides fragilis	NODE_11_length_4265_cov_26.383277_cutoff_0_type_circular
Bacteroides fragilis	NODE_14_length_1485_cov_1.323270_cutoff_0_type_circular
Bacteroides fragilis	NODE_2_length_9538_cov_115.718840_cutoff_5_type_circular
Bacteroides fragilis	NODE_3_length_6297_cov_16.269368_cutoff_5_type_circular
Bacteroides fragilis	NODE_4_length_9229_cov_2.465172_cutoff_0_type_circular
Bacteroides fragilis	NODE_14_length_7043_cov_15.862204_cutoff_0_type_circular
Bacteroides fragilis	NODE_16_length_1866_cov_1.060380_cutoff_0_type_circular
Bacteroides fragilis	NODE_15_length_3946_cov_2.625295_cutoff_0_type_circular
Bacteroides fragilis	NODE_1_length_5806_cov_1.952809_cutoff_5_type_circular
Bacteroides fragilis	NODE_15_length_6324_cov_8.565919_cutoff_0_type_circular
Bacteroides fragilis	NODE_4_length_6627_cov_37.155846_cutoff_0_type_circular
Bacteroides fragilis	NODE_7_length_6035_cov_10.473426_cutoff_0_type_circular
Bacteroides fragilis	NODE_13_length_5751_cov_6.356508_cutoff_0_type_circular
Bacteroides fragilis	NODE_3_length_11555_cov_5.096867_cutoff_5_type_linears
Bacteroides fragilis	NODE_1_length_83044_cov_2.196425_cutoff_0_type_circular
Bacteroides fragilis	NODE_15_length_2199_cov_1.388031_cutoff_0_type_circular
Bacteroides fragilis	NODE_8_length_5595_cov_1.692026_cutoff_0_type_circular
Bacteroides fragilis	NODE_3_length_15993_cov_2.206668_cutoff_5_type_circular
Bacteroides fragilis	NODE_4_length_6027_cov_88.986610_cutoff_0_type_circular
Bacteroides fragilis	NODE_23_length_1866_cov_1.089132_cutoff_0_type_circular
Bacteroides fragilis	NODE_13_length_4265_cov_16.119865_cutoff_0_type_circular
Bacteroides fragilis	NODE_2_length_33459_cov_11.420077_cutoff_5_type_circular
Bacteroides fragilis	NODE_18_length_2991_cov_1.927374_cutoff_0_type_circular
Bacteroides fragilis	NODE_13_length_6629_cov_4.116580_cutoff_0_type_circular
Bacteroides fragilis	NODE_7_length_7128_cov_8.340951_cutoff_0_type_circular
Bacteroides fragilis	NODE_4_length_6061_cov_14.932929_cutoff_5_type_circular
Bacteroides fragilis	NODE_10_length_4265_cov_123.701063_cutoff_0_type_circular
Bacteroides fragilis	NODE_19_length_2910_cov_123.754941_cutoff_0_type_circular
Bacteroides fragilis	NODE_5_length_2622_cov_21.833667_cutoff_5_type_circular
Bacteroides fragilis	NODE_24_length_2877_cov_3.233818_cutoff_0_type_circular
Bacteroides fragilis	NODE_24_length_1187_cov_0.677358_cutoff_0_type_circular
Bacteroides fragilis	NODE_2_length_16826_cov_2.508653_cutoff_0_type_circular
Bacteroides fragilis	NODE_12_length_4266_cov_129.957719_cutoff_0_type_circular
Bacteroides fragilis	NODE_8_length_4265_cov_11.418801_cutoff_5_type_circular
Bacteroides fragilis	NODE_2_length_50918_cov_5.189561_cutoff_5_type_linears
Bacteroides fragilis	NODE_17_length_2911_cov_1.755747_cutoff_0_type_circular
Bacteroides fragilis	NODE_10_length_4265_cov_67.873127_cutoff_0_type_circular
Bacteroides fragilis	NODE_8_length_6333_cov_1.369965_cutoff_0_type_circular
Bacteroides fragilis	NODE_10_length_5094_cov_1.468291_cutoff_0_type_circular
Bacteroides fragilis	NODE_19_length_2910_cov_10.375494_cutoff_0_type_circular
Bacteroides fragilis YCH46	NODE_6_length_4131_cov_2.270480_cutoff_5_type_circular
Bacteroides fragilis YCH46	NODE_19_length_2923_cov_1.419170_cutoff_0_type_circular
Bacteroides intestinalis	NODE_10_length_4501_cov_2.202789_cutoff_0_type_circular
Bacteroides intestinalis	NODE_1_length_11721_cov_6.702950_cutoff_5_type_linears
Bacteroides intestinalis	NODE_6_length_14391_cov_1.843102_cutoff_5_type_circular
Bacteroides intestinalis	NODE_1_length_65988_cov_3.701128_cutoff_0_type_circular
Bacteroides nordii	NODE_2_length_11694_cov_6.808766_cutoff_5_type_linears
Bacteroides nordii	NODE_15_length_5612_cov_1.557338_cutoff_0_type_circular
Bacteroides ovatus	NODE_5_length_8668_cov_5.699216_cutoff_0_type_circular
Bacteroides ovatus	NODE_1_length_157410_cov_5.746152_cutoff_5_type_linears
Bacteroides ovatus	NODE_2_length_51178_cov_6.083152_cutoff_5_type_linears
Bacteroides ovatus	NODE_4_length_47953_cov_5.779952_cutoff_5_type_linears
Bacteroides ovatus	NODE_6_length_16349_cov_5.442670_cutoff_5_type_linears
Bacteroides ovatus	NODE_7_length_15076_cov_5.786675_cutoff_5_type_linears
Bacteroides ovatus	NODE_8_length_14084_cov_6.316830_cutoff_5_type_linears
Bacteroides ovatus	NODE_7_length_14832_cov_2.154233_cutoff_0_type_circular
Bacteroides ovatus	NODE_18_length_1715_cov_1.104534_cutoff_0_type_circular
Bacteroides ovatus	NODE_17_length_2727_cov_1.949231_cutoff_0_type_circular
Bacteroides ovatus V975	NODE_25_length_1787_cov_1.669277_cutoff_0_type_circular
Bacteroides phage crAss001	NODE_1_length_100365_cov_3.322542_cutoff_5_type_circular
Bacteroides phage vB_BfrS_23	NODE_3_length_46497_cov_25.785831_cutoff_0_type_circular
Bacteroides salyersiae	NODE_18_length_2839_cov_0.785398_cutoff_0_type_circular
Bacteroides salyersiae	NODE_16_length_2490_cov_2.300042_cutoff_0_type_circular
Bacteroides salyersiae	NODE_3_length_4382_cov_1.965452_cutoff_5_type_circular
Bacteroides salyersiae	NODE_3_length_6894_cov_2.581055_cutoff_0_type_circular
Bacteroides sp. A1C1	NODE_1_length_45732_cov_21.402982_cutoff_5_type_linears
Bacteroides sp. A1C1	NODE_21_length_2680_cov_2.016451_cutoff_0_type_circular
Bacteroides sp. CACC 737	NODE_23_length_2761_cov_1.803721_cutoff_0_type_circular
Bacteroides sp. CACC 737	NODE_23_length_1557_cov_1.283217_cutoff_0_type_circular
Bacteroides sp. CBA7301	NODE_5_length_27499_cov_5.348166_cutoff_5_type_linears
Bacteroides sp. HF-162	NODE_5_length_11328_cov_7.619766_cutoff_5_type_linears
Bacteroides sp. M10	NODE_4_length_13796_cov_2.692809_cutoff_5_type_circular
Bacteroides stercoris	NODE_37_length_1784_cov_1.570911_cutoff_0_type_circular
Bacteroides thetaiotaomicron	NODE_5_length_8022_cov_3.395440_cutoff_0_type_circular
Bacteroides thetaiotaomicron	NODE_22_length_2876_cov_48.720626_cutoff_0_type_circular
Bacteroides thetaiotaomicron	NODE_17_length_1912_cov_0.838655_cutoff_0_type_circular
Bacteroides thetaiotaomicron	NODE_1_length_16626_cov_2.636766_cutoff_5_type_circular
Bacteroides thetaiotaomicron	NODE_3_length_33209_cov_48.652742_cutoff_0_type_circular
Bacteroides thetaiotaomicron	NODE_18_length_2339_cov_2.088156_cutoff_0_type_circular
Bacteroides thetaiotaomicron	NODE_10_length_2034_cov_1.077084_cutoff_5_type_circular
Bacteroides thetaiotaomicron	NODE_3_length_33252_cov_22.460709_cutoff_5_type_circular
Bacteroides thetaiotaomicron	NODE_3_length_27512_cov_3.337119_cutoff_5_type_circular
Bacteroides thetaiotaomicron	NODE_2_length_16626_cov_3.069944_cutoff_5_type_circular
Bacteroides thetaiotaomicron	NODE_2_length_33162_cov_32.527955_cutoff_0_type_circular
Bacteroides thetaiotaomicron	NODE_10_length_2877_cov_207.434545_cutoff_0_type_circular
Bacteroides thetaiotaomicron	NODE_8_length_6192_cov_1.539324_cutoff_0_type_circular
Bacteroides thetaiotaomicron	NODE_1_length_32860_cov_27.219351_cutoff_5_type_circular
Bacteroides thetaiotaomicron	NODE_3_length_13773_cov_5.998095_cutoff_5_type_linears
Bacteroides thetaiotaomicron	NODE_4_length_6303_cov_9.665803_cutoff_0_type_circular
Bacteroides thetaiotaomicron	NODE_5_length_9065_cov_4.952338_cutoff_0_type_circular
Bacteroides thetaiotaomicron	NODE_14_length_1959_cov_1.375000_cutoff_0_type_circular
Bacteroides thetaiotaomicron	NODE_1_length_33174_cov_3.189246_cutoff_0_type_circular
Bacteroides thetaiotaomicron	NODE_2_length_33162_cov_4.753807_cutoff_5_type_circular
Bacteroides thetaiotaomicron	NODE_1_length_143296_cov_27.208355_cutoff_15_type_linearrepeat
Bacteroides thetaiotaomicron	NODE_1_length_143296_cov_27.208355_cutoff_20_type_linearrepeat
Bacteroides thetaiotaomicron	NODE_23_length_1959_cov_1.561135_cutoff_0_type_circular
Bacteroides thetaiotaomicron	NODE_4_length_40083_cov_7.186005_cutoff_5_type_linears
Bacteroides thetaiotaomicron	NODE_5_length_33235_cov_30.099311_cutoff_0_type_circular
Bacteroides thetaiotaomicron	NODE_22_length_2879_cov_9.656977_cutoff_0_type_circular
Bacteroides thetaiotaomicron	NODE_19_length_1959_cov_2.585699_cutoff_0_type_circular
Bacteroides thetaiotaomicron	NODE_1_length_373548_cov_2.823781_cutoff_5_type_circular
Bacteroides thetaiotaomicron	NODE_2_length_70681_cov_3.110483_cutoff_5_type_circular
Bacteroides thetaiotaomicron	NODE_30_length_1677_cov_0.649677_cutoff_0_type_circular
Bacteroides thetaiotaomicron	NODE_10_length_4444_cov_25.183924_cutoff_0_type_circular
Bacteroides thetaiotaomicron	NODE_5_length_9070_cov_106.215476_cutoff_0_type_circular
Bacteroides thetaiotaomicron	NODE_16_length_2034_cov_1.873623_cutoff_0_type_circular
Bacteroides thetaiotaomicron	NODE_3_length_9739_cov_6.821369_cutoff_5_type_linears
Bacteroides thetaiotaomicron	NODE_1_length_41455_cov_9.947445_cutoff_5_type_linearrepeat
Bacteroides thetaiotaomicron	NODE_5_length_9069_cov_13.825878_cutoff_0_type_circular
Bacteroides thetaiotaomicron	NODE_4_length_36036_cov_27.308586_cutoff_0_type_circular
Bacteroides thetaiotaomicron	NODE_8_length_6191_cov_1.690139_cutoff_0_type_circular
Bacteroides thetaiotaomicron	NODE_2_length_33185_cov_17.225634_cutoff_0_type_circular
Bacteroides thetaiotaomicron	NODE_11_length_4445_cov_84.741547_cutoff_0_type_circular
Bacteroides thetaiotaomicron	NODE_14_length_2910_cov_207.398491_cutoff_0_type_circular
Bacteroides thetaiotaomicron	NODE_3_length_19898_cov_4.157200_cutoff_5_type_circular
Bacteroides thetaiotaomicron	NODE_8_length_7090_cov_9.156254_cutoff_0_type_circular
Bacteroides thetaiotaomicron	NODE_9_length_33223_cov_31.645305_cutoff_0_type_circular
Bacteroides uniformis	NODE_7_length_5722_cov_364.062020_cutoff_0_type_circular
Bacteroides uniformis	NODE_3_length_5721_cov_159.284412_cutoff_0_type_circular
Bacteroides uniformis	NODE_4_length_9073_cov_3.688017_cutoff_0_type_circular
Bacteroides uniformis	NODE_12_length_5721_cov_19.678763_cutoff_0_type_circular
Bacteroides uniformis	NODE_3_length_37539_cov_6.018817_cutoff_5_type_linears
Bacteroides uniformis	NODE_4_length_12987_cov_6.505754_cutoff_5_type_linears
Bacteroides uniformis	NODE_7_length_6534_cov_6.708912_cutoff_5_type_linears
Bacteroides uniformis	NODE_7_length_5721_cov_30.734895_cutoff_0_type_circular
Bacteroides uniformis	NODE_1_length_2623_cov_1.786058_cutoff_5_type_circular
Bacteroides uniformis	NODE_1_length_20078_cov_8.328906_cutoff_0_type_circular
Bacteroides uniformis	NODE_2_length_13263_cov_8.788216_cutoff_5_type_linears
Bacteroides uniformis	NODE_5_length_5720_cov_52.569104_cutoff_0_type_circular
Bacteroides uniformis	NODE_1_length_231804_cov_5.012742_cutoff_5_type_linears
Bacteroides uniformis	NODE_2_length_28879_cov_5.026850_cutoff_5_type_linears
Bacteroides uniformis	NODE_11_length_5722_cov_32.139589_cutoff_0_type_circular
Bacteroides uniformis	NODE_1_length_362403_cov_8.670762_cutoff_5_type_linears
Bacteroides uniformis	NODE_2_length_17662_cov_8.631708_cutoff_5_type_linears
Bacteroides uniformis	NODE_5_length_5721_cov_109.771183_cutoff_0_type_circular
Bacteroides uniformis	NODE_8_length_5722_cov_32.579625_cutoff_0_type_circular
Bacteroides uniformis	NODE_16_length_5016_cov_10.386173_cutoff_0_type_circular
Bacteroides uniformis	NODE_5_length_9072_cov_5.092119_cutoff_0_type_circular
Bacteroides uniformis	NODE_9_length_5721_cov_3.034501_cutoff_0_type_circular
Bacteroides uniformis	NODE_17_length_5722_cov_28.035210_cutoff_0_type_circular
Bacteroides uniformis	NODE_10_length_5721_cov_222.263139_cutoff_0_type_circular
Bacteroides uniformis	NODE_4_length_12679_cov_25.476418_cutoff_5_type_circular
Bacteroides uniformis	NODE_10_length_5721_cov_1.558098_cutoff_0_type_circular
Bacteroides uniformis	NODE_2_length_9071_cov_18.240049_cutoff_0_type_circular
Bacteroides uniformis	NODE_16_length_5720_cov_5.579653_cutoff_0_type_circular
Bacteroides uniformis	NODE_14_length_5721_cov_10.564355_cutoff_0_type_circular
Bacteroides uniformis	NODE_3_length_5720_cov_36.955659_cutoff_0_type_circular
Bacteroides uniformis	NODE_7_length_5721_cov_127.576153_cutoff_0_type_circular
Bacteroides uniformis	NODE_9_length_5722_cov_6.566220_cutoff_0_type_circular
Bacteroides uniformis	NODE_7_length_5722_cov_400.722609_cutoff_0_type_circular
Bacteroides uniformis	NODE_2_length_16189_cov_2.201718_cutoff_0_type_circular
Bacteroides uniformis	NODE_11_length_2449_cov_2.336348_cutoff_5_type_circular
Bacteroides uniformis	NODE_10_length_5721_cov_69.099392_cutoff_0_type_circular
Bacteroides uniformis	NODE_1_length_105326_cov_7.102168_cutoff_5_type_linears
Bacteroides uniformis	NODE_15_length_4275_cov_6.694552_cutoff_0_type_circular
Bacteroides uniformis	NODE_12_length_5722_cov_62.527435_cutoff_0_type_circular
Bacteroides uniformis	NODE_1_length_130451_cov_5.213115_cutoff_5_type_linears
Bacteroides uniformis	NODE_3_length_17664_cov_5.181616_cutoff_5_type_linears
Bacteroides uniformis	NODE_3_length_6515_cov_3.786475_cutoff_0_type_circular
Bacteroides uniformis	NODE_5_length_5721_cov_5.165713_cutoff_0_type_circular
Bacteroides uniformis	NODE_16_length_5721_cov_5.023060_cutoff_0_type_circular
Bacteroides uniformis	NODE_7_length_5721_cov_43.367715_cutoff_0_type_circular
Bacteroides uniformis	NODE_1_length_5722_cov_29.856122_cutoff_5_type_circular
Bacteroides uniformis	NODE_5_length_6875_cov_1.333432_cutoff_0_type_circular
Bacteroides uniformis	NODE_2_length_105511_cov_2.173556_cutoff_0_type_circular
Bacteroides uniformis	NODE_5_length_9071_cov_30.397697_cutoff_5_type_circular
Bacteroides uniformis	NODE_12_length_5720_cov_19.854461_cutoff_0_type_circular
Bacteroides uniformis	NODE_2_length_81009_cov_13.888739_cutoff_0_type_circular
Bacteroides uniformis	NODE_22_length_2009_cov_1.257705_cutoff_0_type_circular
Bacteroides uniformis	NODE_9_length_5721_cov_4.353772_cutoff_0_type_circular
Bacteroides uniformis	NODE_8_length_5721_cov_98.821773_cutoff_0_type_circular
Bacteroides uniformis	NODE_4_length_6894_cov_20.437565_cutoff_0_type_circular
Bacteroides uniformis	NODE_6_length_9071_cov_22.585420_cutoff_0_type_circular
Bacteroides uniformis	NODE_4_length_16303_cov_1.654055_cutoff_0_type_circular
Bacteroides uniformis	NODE_11_length_5722_cov_18.113494_cutoff_0_type_circular
Bacteroides uniformis	NODE_4_length_16189_cov_1.248661_cutoff_5_type_circular
Bacteroides uniformis	NODE_5_length_14701_cov_7.154247_cutoff_0_type_circular
Bacteroides uniformis	NODE_6_length_6875_cov_5.879075_cutoff_0_type_circular
Bacteroides uniformis	NODE_2_length_41095_cov_6.008153_cutoff_5_type_linears
Bacteroides uniformis	NODE_10_length_5721_cov_83.576332_cutoff_0_type_circular
Bacteroides uniformis	NODE_1_length_72022_cov_7.574713_cutoff_5_type_circular
Bacteroides uniformis CL03T12C37	NODE_22_length_1872_cov_2.031519_cutoff_0_type_circular
Bacteroides uniformis CL03T12C37	NODE_6_length_16302_cov_1.565935_cutoff_0_type_circular
Bacteroides uniformis CL03T12C37	NODE_2_length_16302_cov_3.240495_cutoff_0_type_circular
Bacteroides uniformis CL03T12C37	NODE_13_length_3365_cov_1.345275_cutoff_0_type_circular
Bacteroides uniformis CL03T12C37	NODE_2_length_31292_cov_6.798492_cutoff_5_type_linears
Bacteroides uniformis CL03T12C37	NODE_17_length_1872_cov_1.119198_cutoff_0_type_circular
Bacteroides uniformis CL03T12C37	NODE_1_length_27018_cov_6.804024_cutoff_5_type_linears
Bacteroides uniformis CL03T12C37	NODE_11_length_1872_cov_1.353009_cutoff_5_type_circular
Bacteroides xylanisolvens	NODE_12_length_2209_cov_2.802113_cutoff_5_type_circular
Bacteroides xylanisolvens	NODE_6_length_7322_cov_2.899931_cutoff_0_type_circular
Bacteroides xylanisolvens	NODE_3_length_48714_cov_5.625620_cutoff_5_type_linears
Bacteroides xylanisolvens	NODE_14_length_2880_cov_282.185616_cutoff_0_type_circular
Bacteroides xylanisolvens	NODE_3_length_11649_cov_5.845860_cutoff_5_type_linears
Bacteroides xylanisolvens	NODE_21_length_4537_cov_1.561224_cutoff_0_type_circular
Bacteroides xylanisolvens	NODE_3_length_12564_cov_3.598858_cutoff_5_type_circular
Bacteroides xylanisolvens	NODE_1_length_1775_cov_33.856796_cutoff_15_type_circular
Bacteroides xylanisolvens	NODE_4_length_23031_cov_3.353039_cutoff_5_type_circular
Bacteroides xylanisolvens	NODE_12_length_2128_cov_3.017491_cutoff_5_type_circular
Bacteroides xylanisolvens	NODE_13_length_1210_cov_41.116343_cutoff_5_type_circular
Bacteroides xylanisolvens	NODE_3_length_31078_cov_40.165940_cutoff_0_type_circular
Bacteroides xylanisolvens	NODE_20_length_2878_cov_129.903671_cutoff_0_type_circular
Bacteroides xylanisolvens XB1A	NODE_9_length_2403_cov_1.014060_cutoff_5_type_circular
Barnesiella viscericola DSM 18177	NODE_16_length_4482_cov_0.815155_cutoff_0_type_circular
Bifidobacterium adolescentis	NODE_6_length_3891_cov_1.700319_cutoff_5_type_circular
Bifidobacterium adolescentis	NODE_6_length_1865_cov_1.900460_cutoff_5_type_circular
Bifidobacterium adolescentis	NODE_1_length_272146_cov_36.343822_cutoff_33_type_linearrepeat
Bifidobacterium adolescentis	NODE_1_length_374589_cov_7.433566_cutoff_5_type_linears
Bifidobacterium adolescentis	NODE_3_length_121087_cov_8.615319_cutoff_5_type_linears
Bifidobacterium animalis subsp. animalis	NODE_5_length_4396_cov_2.884751_cutoff_5_type_circular
Bifidobacterium bifidum	NODE_5_length_6528_cov_2.171692_cutoff_0_type_circular
Bifidobacterium bifidum	NODE_20_length_5023_cov_9.387255_cutoff_0_type_circular
Bifidobacterium bifidum	NODE_8_length_7099_cov_42.872633_cutoff_0_type_circular
Bifidobacterium bifidum	NODE_2_length_6824_cov_3.818128_cutoff_0_type_circular
Bifidobacterium bifidum	NODE_5_length_6798_cov_2.022186_cutoff_0_type_circular
Bifidobacterium bifidum	NODE_2_length_134281_cov_5.565976_cutoff_5_type_linears
Bifidobacterium bifidum	NODE_11_length_5022_cov_4.549336_cutoff_0_type_circular
Bifidobacterium bifidum PRL2010	NODE_1_length_46661_cov_2.907036_cutoff_5_type_circular
Bifidobacterium bifidum S17	NODE_3_length_46238_cov_3.538028_cutoff_5_type_circular
Bifidobacterium breve	NODE_1_length_291731_cov_5.923125_cutoff_5_type_linears
Bifidobacterium breve	NODE_6_length_5022_cov_3.271706_cutoff_0_type_circular
Bifidobacterium breve	NODE_7_length_6406_cov_3.405638_cutoff_0_type_circular
Bifidobacterium catenulatum subsp. kashiwanohense JCM 15439 = DSM 21854	NODE_19_length_2417_cov_1.378166_cutoff_0_type_circular
Bifidobacterium catenulatum subsp. kashiwanohense JCM 15439 = DSM 21854	NODE_16_length_3815_cov_6.542028_cutoff_0_type_circular
Bifidobacterium choerinum	NODE_4_length_3267_cov_14.879618_cutoff_5_type_circular
Bifidobacterium dentium	NODE_9_length_1764_cov_2.624313_cutoff_5_type_circular
Bifidobacterium dentium	NODE_13_length_1764_cov_1.353085_cutoff_0_type_circular
Bifidobacterium dentium	NODE_37_length_1764_cov_1.068418_cutoff_0_type_circular
Bifidobacterium dentium	NODE_23_length_3306_cov_1.150991_cutoff_0_type_circular
Bifidobacterium dentium	NODE_28_length_1764_cov_2.979230_cutoff_0_type_circular
Bifidobacterium dentium	NODE_9_length_5849_cov_3.301118_cutoff_0_type_circular
Bifidobacterium longum	NODE_4_length_6764_cov_5.747928_cutoff_5_type_circular
Bifidobacterium longum	NODE_23_length_3334_cov_47.144995_cutoff_0_type_circular
Bifidobacterium longum	NODE_3_length_6608_cov_65.636476_cutoff_0_type_circular
Bifidobacterium longum	NODE_26_length_2584_cov_4.976801_cutoff_0_type_circular
Bifidobacterium longum	NODE_9_length_3432_cov_36.668079_cutoff_5_type_circular
Bifidobacterium longum	NODE_13_length_7292_cov_10.984508_cutoff_0_type_circular
Bifidobacterium longum	NODE_41_length_2347_cov_10.995946_cutoff_0_type_circular
Bifidobacterium longum	NODE_8_length_4670_cov_9.840194_cutoff_0_type_circular
Bifidobacterium longum	NODE_4_length_7148_cov_41.178322_cutoff_5_type_circular
Bifidobacterium longum	NODE_14_length_5023_cov_1.518178_cutoff_0_type_circular
Bifidobacterium longum	NODE_20_length_2517_cov_3.330544_cutoff_0_type_circular
Bifidobacterium longum	NODE_8_length_6631_cov_5.759225_cutoff_5_type_circular
Bifidobacterium longum	NODE_11_length_3603_cov_6.282221_cutoff_5_type_circular
Bifidobacterium longum	NODE_17_length_5427_cov_2.574717_cutoff_0_type_circular
Bifidobacterium longum	NODE_4_length_2265_cov_3.171656_cutoff_5_type_circular
Bifidobacterium longum DJO10A	NODE_8_length_4202_cov_71.162454_cutoff_0_type_circular
Bifidobacterium longum DJO10A	NODE_10_length_3788_cov_65.721114_cutoff_0_type_circular
Bifidobacterium longum DJO10A	NODE_6_length_5777_cov_1.531504_cutoff_5_type_circular
Bifidobacterium longum DJO10A	NODE_26_length_3788_cov_11.660475_cutoff_0_type_circular
Bifidobacterium longum DJO10A	NODE_11_length_3788_cov_4.239825_cutoff_0_type_circular
Bifidobacterium longum DJO10A	NODE_8_length_4199_cov_18.919204_cutoff_0_type_circular
Bifidobacterium longum DJO10A	NODE_10_length_3788_cov_17.687517_cutoff_0_type_circular
Bifidobacterium longum DJO10A	NODE_15_length_3788_cov_8.713466_cutoff_0_type_circular
Bifidobacterium longum DJO10A	NODE_15_length_3788_cov_13.638623_cutoff_0_type_circular
Bifidobacterium longum NCC2705	NODE_11_length_4599_cov_2.363372_cutoff_0_type_circular
Bifidobacterium longum subsp. infantis	NODE_4_length_6629_cov_19.694094_cutoff_5_type_circular
Bifidobacterium longum subsp. infantis	NODE_19_length_2500_cov_3.031606_cutoff_0_type_circular
Bifidobacterium longum subsp. infantis	NODE_5_length_6628_cov_7.658668_cutoff_5_type_circular
Bifidobacterium longum subsp. infantis	NODE_5_length_6615_cov_14.469020_cutoff_5_type_circular
Bifidobacterium longum subsp. infantis	NODE_6_length_9247_cov_16.014912_cutoff_0_type_circular
Bifidobacterium longum subsp. infantis	NODE_5_length_6615_cov_2.099106_cutoff_0_type_circular
Bifidobacterium longum subsp. infantis	NODE_5_length_6616_cov_10.948374_cutoff_5_type_circular
Bifidobacterium longum subsp. infantis	NODE_6_length_6629_cov_5.085051_cutoff_0_type_circular
Bifidobacterium longum subsp. infantis 157F	NODE_13_length_3751_cov_2.776490_cutoff_0_type_circular
Bifidobacterium longum subsp. infantis 157F	NODE_11_length_5023_cov_3.341095_cutoff_0_type_circular
Bifidobacterium longum subsp. longum	NODE_20_length_1950_cov_9.490400_cutoff_0_type_circular
Bifidobacterium longum subsp. longum 1-6B;Bifidobacterium longum subsp. longum 1-5B;Bifidobacterium longum subsp. longum 17-1B	NODE_7_length_5788_cov_21.749868_cutoff_5_type_circular
Bifidobacterium longum subsp. longum 1-6B;Bifidobacterium longum subsp. longum 1-5B;Bifidobacterium longum subsp. longum 17-1B	NODE_14_length_4046_cov_26.874713_cutoff_0_type_circular
Bifidobacterium longum subsp. longum 1-6B;Bifidobacterium longum subsp. longum 1-5B;Bifidobacterium longum subsp. longum 17-1B	NODE_12_length_4051_cov_2.819572_cutoff_0_type_circular
Bifidobacterium longum subsp. longum EK13	NODE_7_length_8524_cov_11.399905_cutoff_0_type_circular
Bifidobacterium longum subsp. longum EK13	NODE_6_length_9160_cov_7.262703_cutoff_0_type_circular
Bifidobacterium longum subsp. longum EK13	NODE_9_length_4697_cov_2.958425_cutoff_0_type_circular
Bifidobacterium longum subsp. longum F8	NODE_1_length_12956_cov_2.390521_cutoff_0_type_circular
Bifidobacterium longum subsp. longum F8	NODE_13_length_4311_cov_3.170411_cutoff_0_type_circular
Bifidobacterium longum subsp. longum F8	NODE_7_length_10289_cov_10.190317_cutoff_0_type_circular
Bifidobacterium longum subsp. longum F8	NODE_6_length_10313_cov_7.620656_cutoff_0_type_circular
Bifidobacterium longum subsp. longum F8	NODE_3_length_10357_cov_23.123363_cutoff_0_type_circular
Bifidobacterium longum subsp. longum F8	NODE_3_length_10357_cov_72.704399_cutoff_0_type_circular
Bifidobacterium longum subsp. longum F8	NODE_4_length_10357_cov_4.004692_cutoff_0_type_circular
Bifidobacterium longum subsp. longum F8	NODE_14_length_4342_cov_1.716963_cutoff_0_type_circular
Bifidobacterium longum subsp. longum F8	NODE_1_length_10357_cov_4.973216_cutoff_5_type_circular
Bifidobacterium longum subsp. longum F8	NODE_3_length_11760_cov_10.262615_cutoff_5_type_circular
Bifidobacterium longum subsp. longum KACC 91563	NODE_14_length_4347_cov_21.180806_cutoff_0_type_circular
Bifidobacterium longum subsp. longum KACC 91563	NODE_12_length_4168_cov_56.437268_cutoff_0_type_circular
Bifidobacterium longum subsp. longum KACC 91563	NODE_14_length_4034_cov_2.804709_cutoff_0_type_circular
Bifidobacterium longum subsp. longum KACC 91563	NODE_7_length_5944_cov_5.158329_cutoff_5_type_circular
Bifidobacterium phage Bbif-1	NODE_3_length_42272_cov_6.601258_cutoff_5_type_circular
Bifidobacterium scardovii JCM 12489 = DSM 13734	NODE_22_length_2665_cov_0.755319_cutoff_0_type_circular
Blastocystis hominis;Blastocystis sp. PJ99-162;Blastocystis sp. H11;Blastocystis sp. H8;Blastocystis sp. H9	NODE_5_length_11981_cov_6.508014_cutoff_5_type_circular
Blastocystis sp. DMP/02-328	NODE_3_length_27850_cov_8.678642_cutoff_0_type_circular
Blastocystis sp. subtype 3	NODE_3_length_28371_cov_2.555976_cutoff_0_type_circular
Blastocystis sp. subtype 3	NODE_5_length_28370_cov_3.382466_cutoff_0_type_circular
Blastocystis sp. subtype 4	NODE_3_length_27845_cov_2.385886_cutoff_0_type_circular
Blautia argi	NODE_3_length_10345_cov_3.124388_cutoff_5_type_circular
Blautia argi	NODE_9_length_3838_cov_1.717327_cutoff_0_type_circular
Blautia argi	NODE_3_length_1622_cov_8.161204_cutoff_5_type_linears
Blautia argi	NODE_6_length_3838_cov_1.444355_cutoff_5_type_circular
Blautia argi	NODE_12_length_2185_cov_0.879981_cutoff_0_type_circular
Blautia liquoris	NODE_1_length_17768_cov_5.579899_cutoff_5_type_linears
Blautia liquoris	NODE_6_length_2506_cov_0.797394_cutoff_5_type_circular
Blautia massiliensis	NODE_28_length_1267_cov_9.964035_cutoff_0_type_circular
Blautia massiliensis	NODE_5_length_6349_cov_1.450177_cutoff_5_type_circular
Blautia massiliensis	NODE_8_length_5315_cov_1.045104_cutoff_0_type_circular
Blautia massiliensis	NODE_20_length_1327_cov_5.010000_cutoff_0_type_circular
Blautia massiliensis	NODE_7_length_6594_cov_3.763569_cutoff_5_type_circular
Blautia massiliensis	NODE_8_length_1837_cov_1.278363_cutoff_5_type_circular
Blautia massiliensis	NODE_11_length_3106_cov_1.155757_cutoff_5_type_circular
Blautia obeum A2-162	NODE_9_length_2407_cov_0.645614_cutoff_0_type_circular
Blautia obeum A2-162	NODE_2_length_78391_cov_5.434465_cutoff_5_type_linears
Blautia obeum A2-162	NODE_6_length_38583_cov_5.808950_cutoff_5_type_linears
Blautia obeum A2-162	NODE_9_length_4891_cov_1.782746_cutoff_0_type_circular
Blautia obeum A2-162	NODE_14_length_3003_cov_0.862309_cutoff_0_type_circular
Blautia obeum A2-162	NODE_21_length_2004_cov_1.672349_cutoff_0_type_circular
Blautia obeum A2-162	NODE_24_length_1202_cov_0.980465_cutoff_0_type_circular
Blautia obeum A2-162	NODE_4_length_10678_cov_7.841058_cutoff_5_type_linears
Blautia obeum A2-162	NODE_8_length_5301_cov_6.789911_cutoff_0_type_circular
Blautia obeum A2-162	NODE_1_length_600696_cov_2.832882_cutoff_5_type_circular
Blautia producta ATCC 27340 = DSM 2950	NODE_7_length_6385_cov_1.386705_cutoff_0_type_circular
Blautia pseudococcoides	NODE_3_length_16203_cov_1.591441_cutoff_5_type_circular
Blautia sp. SC05B48	NODE_1_length_13724_cov_2.027065_cutoff_5_type_circular
Blautia sp. SC05B48	NODE_5_length_6588_cov_23.958675_cutoff_5_type_circular
Blautia sp. SC05B48	NODE_8_length_5951_cov_2.008070_cutoff_5_type_circular
Blautia sp. SC05B48	NODE_5_length_5951_cov_1.245536_cutoff_0_type_circular
Blautia sp. SC05B48	NODE_3_length_6437_cov_2.193344_cutoff_0_type_circular
Blautia sp. SC05B48	NODE_23_length_2739_cov_2.067381_cutoff_0_type_circular
Blautia sp. SC05B48	NODE_6_length_10936_cov_1.464798_cutoff_0_type_circular
Blautia sp. SC05B48	NODE_7_length_10809_cov_6.263059_cutoff_5_type_linears
Blautia sp. SC05B48	NODE_4_length_6437_cov_1.162282_cutoff_0_type_circular
Blautia wexlerae	NODE_6_length_14694_cov_7.977964_cutoff_0_type_circular
Blautia wexlerae	NODE_4_length_28259_cov_2.203754_cutoff_5_type_circular
Blautia wexlerae	NODE_6_length_10231_cov_6.154295_cutoff_5_type_linears
Blautia wexlerae	NODE_9_length_2532_cov_1.448649_cutoff_5_type_circular
Blautia wexlerae	NODE_1_length_22269_cov_5.476064_cutoff_5_type_linears
Blautia wexlerae	NODE_23_length_1637_cov_0.807285_cutoff_0_type_circular
Blautia wexlerae	NODE_3_length_10383_cov_2.609204_cutoff_0_type_circular
Blautia wexlerae	NODE_4_length_14636_cov_3.692329_cutoff_5_type_circular
Blautia wexlerae	NODE_11_length_2671_cov_1.865959_cutoff_5_type_circular
Blautia wexlerae	NODE_3_length_14696_cov_4.423433_cutoff_0_type_circular
Blautia wexlerae	NODE_2_length_28356_cov_2.171774_cutoff_0_type_circular
Blautia wexlerae	NODE_5_length_8152_cov_2.819564_cutoff_0_type_circular
Blautia wexlerae	NODE_7_length_3817_cov_2.493496_cutoff_5_type_circular
Blautia wexlerae	NODE_8_length_3323_cov_1.678035_cutoff_5_type_circular
Blautia wexlerae	NODE_3_length_28367_cov_5.864625_cutoff_5_type_linears
Blautia wexlerae	NODE_6_length_7344_cov_1.876126_cutoff_0_type_circular
Blautia wexlerae	NODE_1_length_33775_cov_6.287863_cutoff_5_type_linears
Blautia wexlerae	NODE_10_length_3062_cov_3.181601_cutoff_5_type_circular
Blautia wexlerae	NODE_7_length_18208_cov_5.291411_cutoff_5_type_linears
Blautia wexlerae	NODE_3_length_107773_cov_7.257260_cutoff_5_type_linears
Blautia wexlerae	NODE_6_length_2555_cov_1.601318_cutoff_5_type_circular
Blautia wexlerae	NODE_3_length_3489_cov_1.662106_cutoff_5_type_circular
Blautia wexlerae	NODE_12_length_2782_cov_2.544633_cutoff_0_type_circular
Blautia wexlerae	NODE_6_length_6481_cov_1.337425_cutoff_0_type_circular
Blautia wexlerae	NODE_2_length_30062_cov_5.034141_cutoff_5_type_circular
Blautia wexlerae	NODE_3_length_36017_cov_6.931513_cutoff_5_type_linears
Blautia wexlerae	NODE_5_length_14677_cov_1.688110_cutoff_0_type_circular
Blautia wexlerae	NODE_7_length_8329_cov_1.816996_cutoff_0_type_circular
Blautia wexlerae	NODE_7_length_7035_cov_2.556456_cutoff_5_type_circular
Blautia wexlerae	NODE_4_length_41605_cov_3.819254_cutoff_0_type_circular
Blautia wexlerae	NODE_13_length_4298_cov_20.112923_cutoff_0_type_circular
Blautia wexlerae	NODE_2_length_18992_cov_5.386218_cutoff_5_type_linears
Burkholderiales bacterium YL45	NODE_2_length_16898_cov_2.920935_cutoff_5_type_circular
butyrate-producing bacterium SS3/4	NODE_3_length_44146_cov_5.979781_cutoff_5_type_linears
butyrate-producing bacterium SS3/4	NODE_4_length_4455_cov_1.510397_cutoff_5_type_circular
butyrate-producing bacterium SS3/4	NODE_3_length_45959_cov_2.004560_cutoff_5_type_circular
butyrate-producing bacterium SS3/4	NODE_3_length_45427_cov_3.904680_cutoff_5_type_circular
Butyricicoccus sp. GAM44	NODE_6_length_23731_cov_2.144425_cutoff_0_type_circular
Butyricimonas faecalis	NODE_4_length_7105_cov_1.529808_cutoff_0_type_circular
Butyricimonas faecalis	NODE_26_length_2454_cov_1.600774_cutoff_0_type_circular
Butyricimonas faecalis	NODE_3_length_37156_cov_11.201653_cutoff_0_type_circular
Butyricimonas faecalis	NODE_26_length_2452_cov_1.877419_cutoff_0_type_circular
Butyricimonas virosa	NODE_17_length_1579_cov_1.000689_cutoff_0_type_circular
Butyricimonas virosa	NODE_8_length_4207_cov_1.371569_cutoff_0_type_circular
Butyricimonas virosa	NODE_12_length_2044_cov_1.860198_cutoff_5_type_circular
Campylobacter coli	NODE_8_length_2687_cov_3.348828_cutoff_5_type_circular
Campylobacter concisus	NODE_1_length_77327_cov_6.842604_cutoff_5_type_linears
Campylobacter concisus 13826	NODE_2_length_57880_cov_7.900958_cutoff_5_type_linears
Campylobacter jejuni	NODE_24_length_2114_cov_15.701057_cutoff_0_type_circular
Campylobacter jejuni X	NODE_2_length_7022_cov_10.345033_cutoff_0_type_circular
Candida albicans	NODE_2_length_2233_cov_2.037512_cutoff_5_type_circular
Candida albicans	NODE_1_length_2233_cov_1.434948_cutoff_5_type_circular
Candidatus Arthromitus sp. SFB-mouse-NL	NODE_17_length_5014_cov_1.187845_cutoff_0_type_circular
Candidatus Melainabacteria bacterium MEL.A1	NODE_2_length_105107_cov_5.876234_cutoff_5_type_linears
Candidatus Melainabacteria bacterium MEL.A1	NODE_6_length_33111_cov_6.047478_cutoff_5_type_linears
Candidatus Nitrosymbiomonas proteolyticus	NODE_5_length_9554_cov_1.947279_cutoff_0_type_circular
Caproicibacterium amylolyticum	NODE_13_length_3285_cov_1.608296_cutoff_0_type_circular
Carnobacterium divergens	NODE_11_length_8150_cov_6.721052_cutoff_0_type_circular
Carnobacterium maltaromaticum	NODE_2_length_20070_cov_1.421501_cutoff_0_type_circular
Catenibacterium sp. co_0103	NODE_17_length_1857_cov_1.537572_cutoff_0_type_circular
Catenibacterium sp. co_0103	NODE_41_length_1441_cov_0.722983_cutoff_0_type_circular
Catenibacterium sp. co_0103	NODE_6_length_2616_cov_3.497389_cutoff_5_type_circular
Catenibacterium sp. co_0103	NODE_4_length_5251_cov_2.776151_cutoff_0_type_circular
Catenibacterium sp. co_0103	NODE_6_length_11666_cov_3.273854_cutoff_5_type_circular
Caudovirales sp.	NODE_2_length_48269_cov_22.617320_cutoff_5_type_circular
Caudovirales sp.	NODE_2_length_42850_cov_3.166140_cutoff_0_type_circular
Caudovirales sp.	NODE_3_length_48892_cov_1.761489_cutoff_0_type_circular
Caudovirales sp.	NODE_4_length_9026_cov_1.389819_cutoff_0_type_circular
Caudovirales sp.	NODE_9_length_1980_cov_1.437669_cutoff_5_type_circular
Caudovirales sp.	NODE_3_length_49426_cov_2.588612_cutoff_0_type_circular
Caudovirales sp.	NODE_1_length_29205_cov_5.355664_cutoff_5_type_linears
Caudovirales sp.	NODE_2_length_46644_cov_5.089559_cutoff_5_type_circular
Caudovirales sp.	NODE_2_length_56646_cov_8.101028_cutoff_5_type_circular
Caudovirales sp.	NODE_5_length_43164_cov_5.990497_cutoff_5_type_circular
Cellulosilyticum sp. WCF-2	NODE_7_length_1468_cov_0.978374_cutoff_5_type_circular
Christensenella massiliensis	NODE_8_length_3283_cov_1.340938_cutoff_5_type_circular
Christensenella massiliensis	NODE_27_length_1288_cov_1.415159_cutoff_0_type_circular
Christensenella minuta	NODE_17_length_2381_cov_0.828749_cutoff_0_type_circular
Christensenella sp. Marseille-P3954	NODE_1_length_39091_cov_4.074197_cutoff_0_type_circular
Christensenellaceae bacterium	NODE_29_length_1192_cov_1.130516_cutoff_0_type_circular
Christensenellaceae bacterium	NODE_5_length_10842_cov_2.001027_cutoff_5_type_circular
Christensenellaceae bacterium	NODE_2_length_13407_cov_2.366039_cutoff_5_type_circular
Chryseobacterium sp. SC2-2	NODE_2_length_5801_cov_1.623546_cutoff_5_type_circular
Citrobacter freundii	NODE_4_length_5026_cov_2.404164_cutoff_0_type_circular
Citrobacter freundii	NODE_14_length_5941_cov_1.411593_cutoff_0_type_circular
Citrobacter freundii	NODE_9_length_4888_cov_17.328292_cutoff_0_type_circular
Citrobacter freundii	NODE_7_length_12179_cov_233.531032_cutoff_0_type_circular
Citrobacter pasteurii	NODE_6_length_6954_cov_8.026073_cutoff_0_type_circular
Citrobacter phage Mijalis	NODE_1_length_87318_cov_10.878256_cutoff_0_type_circular
Citrobacter portucalensis	NODE_21_length_2948_cov_7.597660_cutoff_0_type_circular
Citrobacter sp. CFNIH10	NODE_16_length_3676_cov_3.518738_cutoff_0_type_circular
Citrobacter sp. SL156	NODE_24_length_2281_cov_7.330548_cutoff_0_type_circular
Cloacibacillus porcorum	NODE_1_length_24950_cov_2.225920_cutoff_5_type_circular
Cloacibacillus porcorum	NODE_33_length_1353_cov_1.522023_cutoff_0_type_circular
Cloacibacillus porcorum	NODE_2_length_15909_cov_2.536180_cutoff_0_type_circular
Cloning vector pPolyREP	NODE_24_length_2189_cov_11.935984_cutoff_0_type_circular
Clostridia bacterium UC5.1-1D4	NODE_7_length_2656_cov_1.855279_cutoff_0_type_circular
Clostridia bacterium UC5.1-1D4	NODE_8_length_29866_cov_6.000706_cutoff_5_type_linears
Clostridia bacterium UC5.1-1D4	NODE_16_length_2119_cov_0.639558_cutoff_0_type_circular
Clostridiaceae bacterium Marseille-Q4143	NODE_3_length_708_cov_5.072289_cutoff_5_type_linears
Clostridiaceae bacterium Marseille-Q4143	NODE_12_length_2220_cov_1.550884_cutoff_0_type_circular
Clostridiaceae bacterium Marseille-Q4149	NODE_6_length_13661_cov_12.217600_cutoff_5_type_circular
Clostridiaceae bacterium Marseille-Q4149	NODE_2_length_72421_cov_6.712715_cutoff_5_type_linears
Clostridiaceae bacterium Marseille-Q4149	NODE_31_length_2617_cov_1.281124_cutoff_0_type_circular
Clostridiaceae bacterium Marseille-Q4149	NODE_1_length_1205_cov_60.819109_cutoff_10_type_circular
Clostridiaceae bacterium Marseille-Q4149	NODE_1_length_180979_cov_6.412780_cutoff_5_type_linears
Clostridiaceae bacterium Marseille-Q4149	NODE_5_length_26953_cov_2.821255_cutoff_5_type_circular
Clostridiales bacterium	NODE_2_length_50273_cov_2.700873_cutoff_5_type_circular
Clostridiales bacterium	NODE_5_length_19746_cov_5.792956_cutoff_5_type_linears
Clostridiales bacterium CCNA10	NODE_2_length_47946_cov_5.296890_cutoff_5_type_linears
Clostridiales bacterium CCNA10	NODE_2_length_74873_cov_5.125773_cutoff_5_type_linears
Clostridiales bacterium Choco116	NODE_10_length_6089_cov_1.563402_cutoff_0_type_circular
Clostridiales bacterium Choco116	NODE_5_length_6089_cov_5.047132_cutoff_0_type_circular
Clostridiales bacterium Choco116	NODE_8_length_6089_cov_10.991781_cutoff_0_type_circular
Clostridiales bacterium Choco116	NODE_7_length_6089_cov_98.522308_cutoff_0_type_circular
Clostridiales bacterium FE2010	NODE_2_length_13244_cov_6.258367_cutoff_5_type_linears
Clostridiales genomosp. BVAB1	NODE_3_length_3376_cov_5.529086_cutoff_5_type_linears
Clostridioides difficile	NODE_15_length_3417_cov_10.155927_cutoff_0_type_circular
Clostridioides difficile	NODE_16_length_4188_cov_2.687762_cutoff_0_type_circular
Clostridioides difficile	NODE_15_length_5108_cov_35.062437_cutoff_0_type_circular
Clostridioides difficile	NODE_7_length_5371_cov_10.026506_cutoff_5_type_circular
Clostridioides difficile	NODE_5_length_6320_cov_9.160827_cutoff_5_type_circular
Clostridioides difficile	NODE_3_length_7008_cov_7.678390_cutoff_0_type_circular
Clostridioides difficile	NODE_12_length_3488_cov_60.427551_cutoff_0_type_circular
Clostridioides difficile	NODE_16_length_2881_cov_1.526870_cutoff_0_type_circular
Clostridioides difficile	NODE_9_length_5257_cov_20.502729_cutoff_5_type_circular
Clostridioides difficile	NODE_23_length_2903_cov_6.980548_cutoff_0_type_circular
Clostridioides difficile	NODE_8_length_5160_cov_74.233857_cutoff_0_type_circular
Clostridioides difficile	NODE_7_length_10900_cov_2.709366_cutoff_5_type_circular
Clostridioides difficile	NODE_6_length_5258_cov_13.591892_cutoff_5_type_circular
Clostridioides difficile	NODE_10_length_5189_cov_14.821019_cutoff_5_type_circular
Clostridioides difficile	NODE_9_length_6014_cov_6.856633_cutoff_5_type_circular
Clostridioides difficile	NODE_6_length_3342_cov_10.021773_cutoff_5_type_circular
Clostridioides difficile	NODE_9_length_3383_cov_6.300983_cutoff_0_type_circular
Clostridioides difficile	NODE_19_length_2901_cov_4.625090_cutoff_0_type_circular
Clostridioides difficile	NODE_8_length_5190_cov_9.264665_cutoff_5_type_circular
Clostridioides difficile	NODE_12_length_5190_cov_43.344262_cutoff_0_type_circular
Clostridioides difficile	NODE_7_length_5257_cov_28.793372_cutoff_5_type_circular
Clostridioides difficile	NODE_8_length_5300_cov_13.426832_cutoff_5_type_circular
Clostridioides difficile	NODE_17_length_5106_cov_2.500301_cutoff_0_type_circular
Clostridioides difficile	NODE_1_length_5465_cov_12.900712_cutoff_5_type_circular
Clostridioides difficile	NODE_7_length_5258_cov_17.141103_cutoff_5_type_circular
Clostridioides difficile	NODE_5_length_952_cov_7.717576_cutoff_5_type_linears
Clostridioides difficile	NODE_6_length_12450_cov_9.589548_cutoff_5_type_linears
Clostridioides difficile	NODE_15_length_5190_cov_2.618606_cutoff_0_type_circular
Clostridioides difficile	NODE_8_length_4941_cov_9.808891_cutoff_5_type_circular
Clostridioides difficile	NODE_3_length_6359_cov_3.025193_cutoff_0_type_circular
Clostridioides difficile	NODE_6_length_10863_cov_2.344262_cutoff_5_type_circular
Clostridioides difficile	NODE_3_length_6276_cov_15.905350_cutoff_5_type_circular
Clostridioides difficile	NODE_11_length_5110_cov_38.004415_cutoff_0_type_circular
Clostridioides difficile	NODE_4_length_5605_cov_45.468054_cutoff_5_type_circular
Clostridium beijerinckii	NODE_7_length_5866_cov_5.879770_cutoff_0_type_circular
Clostridium beijerinckii	NODE_8_length_5824_cov_3.572582_cutoff_0_type_circular
Clostridium beijerinckii	NODE_7_length_5305_cov_4.446311_cutoff_0_type_circular
Clostridium beijerinckii	NODE_15_length_5824_cov_1.945761_cutoff_0_type_circular
Clostridium beijerinckii	NODE_13_length_6297_cov_8.658509_cutoff_0_type_circular
Clostridium cadaveris	NODE_9_length_5507_cov_6.156320_cutoff_0_type_circular
Clostridium cadaveris	NODE_10_length_4941_cov_9.854383_cutoff_0_type_circular
Clostridium cadaveris	NODE_1_length_56604_cov_23.762452_cutoff_5_type_circular
Clostridium cadaveris	NODE_3_length_16160_cov_3.721138_cutoff_5_type_circular
Clostridium cadaveris	NODE_5_length_5023_cov_1.463848_cutoff_0_type_circular
Clostridium cadaveris	NODE_5_length_4941_cov_3.208351_cutoff_0_type_circular
Clostridium cadaveris	NODE_8_length_4777_cov_3.590538_cutoff_0_type_circular
Clostridium cadaveris	NODE_1_length_59452_cov_3.802545_cutoff_0_type_circular
Clostridium chauvoei	NODE_12_length_8046_cov_12.564970_cutoff_0_type_circular
Clostridium intestinale	NODE_4_length_16232_cov_1.272400_cutoff_0_type_circular
Clostridium manihotivorum	NODE_26_length_2039_cov_2.333159_cutoff_0_type_circular
Clostridium perfringens	NODE_6_length_10484_cov_3.430723_cutoff_0_type_circular
Clostridium perfringens	NODE_9_length_8302_cov_3.768318_cutoff_0_type_circular
Clostridium perfringens	NODE_5_length_21271_cov_3.178869_cutoff_5_type_circular
Clostridium perfringens	NODE_28_length_3390_cov_3.200736_cutoff_0_type_circular
Clostridium perfringens	NODE_15_length_3443_cov_2.451749_cutoff_0_type_circular
Clostridium perfringens	NODE_2_length_47392_cov_2.382841_cutoff_0_type_circular
Clostridium perfringens	NODE_5_length_16138_cov_1.939104_cutoff_5_type_circular
Clostridium perfringens	NODE_1_length_48489_cov_2.509615_cutoff_0_type_circular
Clostridium perfringens	NODE_2_length_16138_cov_1.792767_cutoff_0_type_circular
Clostridium perfringens	NODE_18_length_3524_cov_10.183397_cutoff_0_type_circular
Clostridium perfringens	NODE_3_length_7760_cov_2.151186_cutoff_0_type_circular
Clostridium perfringens	NODE_3_length_7047_cov_2.291618_cutoff_0_type_circular
Clostridium perfringens	NODE_10_length_4272_cov_2.800241_cutoff_0_type_circular
Clostridium perfringens	NODE_4_length_5116_cov_10.896773_cutoff_5_type_circular
Clostridium perfringens str. 13	NODE_1_length_54437_cov_2.380648_cutoff_0_type_circular
Clostridium saccharobutylicum	NODE_13_length_1227_cov_2.284545_cutoff_0_type_circular
Clostridium saccharobutylicum	NODE_29_length_1137_cov_1.127723_cutoff_0_type_circular
Clostridium septicum	NODE_19_length_1714_cov_10.143667_cutoff_0_type_circular
Clostridium septicum	NODE_6_length_11797_cov_7.188860_cutoff_5_type_circular
Clostridium septicum	NODE_8_length_5919_cov_1.259151_cutoff_0_type_circular
Clostridium sp. 16K-1-R1	NODE_14_length_3970_cov_1.925839_cutoff_0_type_circular
Clostridium sp. 16K-1-R1	NODE_12_length_3969_cov_4.932067_cutoff_0_type_circular
Clostridium sp. 16K-1-R1	NODE_1_length_3329_cov_5.714553_cutoff_5_type_circular
Clostridium sp. C1	NODE_7_length_8074_cov_5.675727_cutoff_0_type_circular
Clostridium sp. M62/1	NODE_4_length_10673_cov_4.004362_cutoff_0_type_circular
Clostridium sp. M62/1	NODE_3_length_6114_cov_33.823785_cutoff_5_type_circular
Clostridium sp. M62/1	NODE_9_length_4658_cov_26.895829_cutoff_0_type_circular
Clostridium sp. M62/1	NODE_13_length_6114_cov_7.712043_cutoff_0_type_circular
Clostridium sp. M62/1	NODE_4_length_8240_cov_3.501048_cutoff_0_type_circular
Clostridium sp. M62/1	NODE_23_length_1720_cov_1.491525_cutoff_0_type_circular
Clostridium sp. M62/1	NODE_2_length_10839_cov_7.850635_cutoff_5_type_linears
Clostridium sp. M62/1	NODE_3_length_4658_cov_72.664092_cutoff_5_type_circular
Clostridium sp. M62/1	NODE_15_length_4851_cov_21.853302_cutoff_0_type_circular
Clostridium sp. M62/1	NODE_17_length_2976_cov_6.873640_cutoff_0_type_circular
Clostridium sp. M62/1	NODE_19_length_2038_cov_0.589220_cutoff_0_type_circular
Clostridium sp. M62/1	NODE_26_length_1418_cov_0.443842_cutoff_0_type_circular
Clostridium sp. M62/1	NODE_6_length_6114_cov_10.913145_cutoff_0_type_circular
Clostridium sp. M62/1	NODE_12_length_4658_cov_13.956963_cutoff_0_type_circular
Clostridium sp. M62/1	NODE_11_length_4851_cov_5.065411_cutoff_0_type_circular
Clostridium sp. M62/1	NODE_25_length_2094_cov_3.221657_cutoff_0_type_circular
Clostridium sp. M62/1	NODE_1_length_49067_cov_4.856763_cutoff_0_type_circular
Clostridium sp. M62/1	NODE_3_length_6114_cov_6.364122_cutoff_5_type_circular
Clostridium sp. M62/1	NODE_16_length_4658_cov_6.957405_cutoff_0_type_circular
Clostridium sp. M62/1	NODE_4_length_13695_cov_2.282282_cutoff_5_type_circular
Clostridium sp. M62/1	NODE_11_length_4854_cov_2.521472_cutoff_0_type_circular
Clostridium sp. MD294	NODE_22_length_1507_cov_0.555072_cutoff_0_type_circular
Clostridium sp. SY8519	NODE_23_length_2486_cov_2.461636_cutoff_0_type_circular
Clostridium sporogenes	NODE_9_length_2140_cov_0.700447_cutoff_0_type_circular
Clostridium sporogenes	NODE_25_length_1353_cov_0.871941_cutoff_0_type_circular
Clostridium taeniosporum	NODE_32_length_1467_cov_0.694030_cutoff_0_type_circular
Clostridium taeniosporum	NODE_5_length_11356_cov_14.861252_cutoff_0_type_circular
Clostridium taeniosporum	NODE_19_length_4069_cov_12.611872_cutoff_0_type_circular
Clostridium taeniosporum	NODE_14_length_3371_cov_2.005549_cutoff_0_type_circular
Clostridium taeniosporum	NODE_23_length_4096_cov_7.939531_cutoff_0_type_circular
Collinsella aerofaciens	NODE_2_length_21316_cov_27.040540_cutoff_0_type_circular
Collinsella aerofaciens	NODE_13_length_3139_cov_182.007636_cutoff_0_type_circular
Collinsella aerofaciens	NODE_6_length_1541_cov_2.503536_cutoff_5_type_circular
Collinsella aerofaciens	NODE_8_length_11039_cov_9.202346_cutoff_0_type_circular
Collinsella aerofaciens	NODE_5_length_2919_cov_1.154728_cutoff_5_type_circular
Collinsella aerofaciens	NODE_2_length_150953_cov_23.077427_cutoff_5_type_linears
Collinsella aerofaciens	NODE_3_length_31358_cov_6.489257_cutoff_5_type_linears
Collinsella aerofaciens	NODE_1_length_33313_cov_12.877569_cutoff_5_type_circular
Collinsella aerofaciens	NODE_8_length_2919_cov_5.636819_cutoff_5_type_circular
Collinsella aerofaciens	NODE_4_length_7833_cov_2.137296_cutoff_5_type_circular
Collinsella aerofaciens	NODE_16_length_3216_cov_1.964713_cutoff_0_type_circular
Collinsella aerofaciens	NODE_3_length_6105_cov_2.441954_cutoff_5_type_circular
Collinsella aerofaciens	NODE_2_length_47733_cov_5.006554_cutoff_5_type_linears
Collinsella aerofaciens	NODE_3_length_30780_cov_8.772649_cutoff_5_type_circular
Collinsella aerofaciens	NODE_10_length_3130_cov_8.920746_cutoff_0_type_circular
Collinsella aerofaciens	NODE_28_length_2919_cov_1.416905_cutoff_0_type_circular
Collinsella aerofaciens	NODE_4_length_32855_cov_7.570704_cutoff_5_type_circular
Collinsella aerofaciens	NODE_5_length_7639_cov_15.526225_cutoff_5_type_circular
Collinsella aerofaciens	NODE_12_length_3550_cov_168.316681_cutoff_5_type_circular
Collinsella aerofaciens	NODE_2_length_33934_cov_5.299524_cutoff_5_type_linears
Collinsella aerofaciens	NODE_16_length_1470_cov_1.872673_cutoff_0_type_circular
Collinsella aerofaciens	NODE_5_length_3047_cov_33.787329_cutoff_5_type_circular
Collinsella aerofaciens	NODE_1_length_12765_cov_4.505064_cutoff_5_type_circular
Collinsella aerofaciens	NODE_6_length_26560_cov_9.551886_cutoff_0_type_circular
Collinsella aerofaciens	NODE_14_length_1724_cov_14.396994_cutoff_0_type_circular
Collinsella aerofaciens	NODE_16_length_1541_cov_1.514144_cutoff_0_type_circular
Collinsella aerofaciens	NODE_9_length_2919_cov_2.421920_cutoff_5_type_circular
Collinsella aerofaciens	NODE_14_length_3122_cov_2.353255_cutoff_0_type_circular
Collinsella aerofaciens	NODE_1_length_274361_cov_11.851091_cutoff_5_type_linears
Collinsella aerofaciens	NODE_9_length_3215_cov_4.320272_cutoff_5_type_circular
Collinsella aerofaciens	NODE_16_length_3212_cov_50.430146_cutoff_0_type_circular
Collinsella aerofaciens	NODE_9_length_3145_cov_2.540755_cutoff_0_type_circular
Collinsella aerofaciens	NODE_1_length_10729_cov_34.641200_cutoff_10_type_linearrepeat
Collinsella aerofaciens	NODE_2_length_60257_cov_8.636704_cutoff_5_type_circular
Collinsella aerofaciens	NODE_4_length_18427_cov_6.658962_cutoff_5_type_linears
Collinsella aerofaciens	NODE_1_length_38362_cov_9.014751_cutoff_5_type_linears
Collinsella aerofaciens	NODE_5_length_57058_cov_7.168133_cutoff_5_type_linears
Collinsella aerofaciens	NODE_3_length_31125_cov_10.144074_cutoff_5_type_circular
Collinsella aerofaciens	NODE_8_length_6466_cov_1.955829_cutoff_5_type_circular
Collinsella aerofaciens	NODE_17_length_1533_cov_1.468706_cutoff_5_type_circular
Collinsella aerofaciens	NODE_17_length_3284_cov_114.641432_cutoff_0_type_circular
Collinsella aerofaciens	NODE_1_length_14092_cov_2.868027_cutoff_5_type_circular
Collinsella aerofaciens ATCC 25986	NODE_7_length_2713_cov_3.691802_cutoff_0_type_circular
Collinsella aerofaciens ATCC 25986	NODE_1_length_11943_cov_5.874154_cutoff_5_type_linears
Collinsella aerofaciens ATCC 25986	NODE_25_length_3121_cov_2.456580_cutoff_0_type_circular
Collinsella aerofaciens ATCC 25986	NODE_8_length_3188_cov_21.753675_cutoff_5_type_circular
Collinsella aerofaciens ATCC 25986	NODE_16_length_3130_cov_3.121545_cutoff_0_type_circular
Collinsella aerofaciens ATCC 25986	NODE_12_length_2992_cov_3.279232_cutoff_0_type_circular
Collinsella aerofaciens ATCC 25986	NODE_16_length_3149_cov_71.939444_cutoff_0_type_circular
Collinsella aerofaciens ATCC 25986	NODE_11_length_3233_cov_9.787186_cutoff_5_type_circular
Collinsella aerofaciens ATCC 25986	NODE_23_length_3179_cov_130.769987_cutoff_0_type_circular
Collinsella aerofaciens ATCC 25986	NODE_12_length_3318_cov_70.761517_cutoff_0_type_circular
Collinsella aerofaciens ATCC 25986	NODE_11_length_4240_cov_2.131291_cutoff_0_type_circular
Collinsella aerofaciens ATCC 25986	NODE_15_length_3216_cov_1.809000_cutoff_0_type_circular
Collinsella aerofaciens ATCC 25986	NODE_26_length_3210_cov_46.134609_cutoff_0_type_circular
Collinsella aerofaciens ATCC 25986	NODE_13_length_3164_cov_6.613764_cutoff_0_type_circular
Collinsella aerofaciens ATCC 25986	NODE_17_length_2713_cov_3.805491_cutoff_0_type_circular
Collinsella aerofaciens ATCC 25986	NODE_5_length_6313_cov_35.768025_cutoff_5_type_circular
Collinsella aerofaciens ATCC 25986	NODE_6_length_5277_cov_6.253981_cutoff_5_type_circular
Collinsella aerofaciens ATCC 25986	NODE_7_length_4556_cov_9.482276_cutoff_5_type_circular
Collinsella aerofaciens ATCC 25986	NODE_8_length_3216_cov_1.785044_cutoff_5_type_circular
Collinsella aerofaciens ATCC 25986	NODE_30_length_3249_cov_3.510570_cutoff_0_type_circular
Collinsella aerofaciens ATCC 25986	NODE_24_length_1240_cov_3.070979_cutoff_0_type_circular
Collinsella aerofaciens ATCC 25986	NODE_13_length_3165_cov_4.048387_cutoff_0_type_circular
Collinsella aerofaciens ATCC 25986	NODE_5_length_3349_cov_2.416511_cutoff_5_type_circular
Collinsella stercoris DSM 13279	NODE_1_length_124356_cov_7.069203_cutoff_5_type_linears
Companilactobacillus pabuli	NODE_3_length_9623_cov_2.672283_cutoff_5_type_circular
Coprococcus catus;Coprococcus catus GD/7	NODE_32_length_1313_cov_0.455312_cutoff_0_type_circular
Coprococcus catus;Coprococcus catus GD/7	NODE_29_length_1259_cov_1.242933_cutoff_0_type_circular
Coprococcus catus;Coprococcus catus GD/7	NODE_33_length_1259_cov_0.734982_cutoff_0_type_circular
Coprococcus catus;Coprococcus catus GD/7	NODE_18_length_1313_cov_0.974705_cutoff_0_type_circular
Coprococcus catus;Coprococcus catus GD/7	NODE_40_length_1585_cov_0.718793_cutoff_0_type_circular
Coprococcus catus;Coprococcus catus GD/7	NODE_47_length_1313_cov_1.260540_cutoff_0_type_circular
Coprococcus catus;Coprococcus catus GD/7	NODE_29_length_2253_cov_0.961900_cutoff_0_type_circular
Coprococcus catus;Coprococcus catus GD/7	NODE_2_length_11425_cov_8.275270_cutoff_5_type_linears
Coprococcus comes	NODE_3_length_43293_cov_3.572163_cutoff_0_type_circular
Coprococcus comes	NODE_2_length_17540_cov_10.879917_cutoff_5_type_linears
Coprococcus comes	NODE_4_length_2671_cov_2.511399_cutoff_5_type_circular
Coprococcus comes	NODE_34_length_1331_cov_1.154485_cutoff_0_type_circular
Coprococcus comes	NODE_20_length_2059_cov_0.917184_cutoff_0_type_circular
Coprococcus eutactus ATCC 27759	NODE_13_length_2580_cov_2.489197_cutoff_0_type_circular
Coprococcus eutactus ATCC 27759	NODE_8_length_7180_cov_2.162909_cutoff_5_type_circular
Coprococcus eutactus ATCC 27759	NODE_19_length_1263_cov_0.840669_cutoff_0_type_circular
Coprococcus eutactus ATCC 27759	NODE_21_length_2091_cov_0.776986_cutoff_0_type_circular
Coprococcus sp. ART55/1	NODE_22_length_1947_cov_0.801099_cutoff_0_type_circular
Corallococcus coralloides	NODE_16_length_3815_cov_2.044469_cutoff_0_type_circular
CrAss-like virus sp.	NODE_1_length_91122_cov_3.779010_cutoff_5_type_circular
CrAss-like virus sp.	NODE_1_length_93052_cov_3.667172_cutoff_0_type_circular
CrAss-like virus sp.	NODE_2_length_94367_cov_1.698896_cutoff_0_type_circular
CrAss-like virus sp.	NODE_1_length_139499_cov_13.713206_cutoff_5_type_linears
CrAss-like virus sp.	NODE_2_length_95687_cov_1.742319_cutoff_0_type_circular
CrAss-like virus sp.	NODE_1_length_88667_cov_2.261260_cutoff_5_type_circular
CrAss-like virus sp.	NODE_1_length_99547_cov_6.951046_cutoff_5_type_circular
CrAss-like virus sp.	NODE_3_length_91509_cov_6.308431_cutoff_0_type_circular
CrAss-like virus sp.	NODE_1_length_341118_cov_13.389981_cutoff_0_type_circular
CrAss-like virus sp.	NODE_1_length_97158_cov_16.757655_cutoff_5_type_linearrepeat
CrAss-like virus sp.	NODE_3_length_96335_cov_6.666046_cutoff_0_type_circular
CrAss-like virus sp.	NODE_2_length_91786_cov_17.087967_cutoff_5_type_circular
CrAss-like virus sp.	NODE_5_length_92034_cov_3.036929_cutoff_0_type_circular
CrAss-like virus sp.	NODE_1_length_102367_cov_3.509634_cutoff_5_type_circular
CrAss-like virus sp.	NODE_1_length_96067_cov_2.759287_cutoff_0_type_circular
CrAss-like virus sp.	NODE_1_length_90097_cov_2.492620_cutoff_5_type_circular
CrAss-like virus sp.	NODE_2_length_92322_cov_29.411074_cutoff_5_type_circular
crAssphage cr10_1	NODE_1_length_98298_cov_2.907743_cutoff_0_type_circular
crAssphage cr10_1	NODE_4_length_99610_cov_3.009047_cutoff_0_type_circular
crAssphage cr112_1	NODE_2_length_102101_cov_20.932277_cutoff_5_type_circular
crAssphage cr113_1	NODE_2_length_98648_cov_2.831082_cutoff_5_type_circular
crAssphage cr3_1	NODE_3_length_92188_cov_3.080468_cutoff_0_type_circular
crAssphage cr3_1	NODE_4_length_90857_cov_2.366450_cutoff_0_type_circular
CrAssphage GF1-2_000079F	NODE_1_length_97080_cov_9.029860_cutoff_5_type_circular
CrAssphage sp. C0521BW15	NODE_2_length_96350_cov_13.022063_cutoff_0_type_circular
CrAssphage sp. C0526BW15	NODE_1_length_97436_cov_43.778325_cutoff_0_type_circular
CrAssphage sp. C0526BW15	NODE_2_length_98361_cov_28.801230_cutoff_5_type_circular
CrAssphage sp. C0526BW15	NODE_1_length_97056_cov_2.682696_cutoff_5_type_circular
CrAssphage sp. C0526BW15	NODE_1_length_97462_cov_43.967843_cutoff_5_type_circular
CRESS virus SC_1_H1_2017	NODE_19_length_1824_cov_25.019446_cutoff_0_type_circular
Delftia acidovorans	NODE_14_length_4442_cov_2.340904_cutoff_0_type_circular
Delftia acidovorans	NODE_6_length_4610_cov_66.469775_cutoff_0_type_circular
Delftia acidovorans	NODE_7_length_4442_cov_22.529780_cutoff_0_type_circular
Delftia acidovorans	NODE_20_length_4442_cov_6.045423_cutoff_0_type_circular
Desulfitobacterium metallireducens DSM 15288	NODE_9_length_7348_cov_10.751696_cutoff_0_type_circular
Desulfovibrio fairfieldensis	NODE_13_length_2380_cov_1.142033_cutoff_0_type_circular
Desulfovibrio piger	NODE_4_length_7033_cov_1.433246_cutoff_0_type_circular
Desulfovibrio piger	NODE_13_length_3485_cov_1.614056_cutoff_0_type_circular
Desulfovibrio sp. G11	NODE_3_length_40861_cov_2.475524_cutoff_5_type_circular
Dialister hominis	NODE_12_length_3574_cov_1.639397_cutoff_0_type_circular
Dialister hominis	NODE_4_length_16209_cov_1.892240_cutoff_5_type_circular
Dialister massiliensis	NODE_4_length_13520_cov_10.108340_cutoff_5_type_circular
Dialister massiliensis	NODE_3_length_33868_cov_2.684746_cutoff_5_type_circular
Dialister pneumosintes	NODE_11_length_1615_cov_1.279570_cutoff_5_type_circular
Dialister succinatiphilus	NODE_12_length_4756_cov_2.983798_cutoff_0_type_circular
Dialister succinatiphilus	NODE_9_length_9366_cov_1.179781_cutoff_0_type_circular
Dioscorea cayenensis subsp. rotundata	NODE_34_length_2622_cov_7.550301_cutoff_0_type_circular
Dioscorea cayenensis subsp. rotundata	NODE_12_length_2622_cov_2.436874_cutoff_0_type_circular
Dorea longicatena	NODE_19_length_2344_cov_2.520974_cutoff_0_type_circular
Dorea longicatena	NODE_17_length_4244_cov_1.286131_cutoff_0_type_circular
Dorea longicatena	NODE_21_length_1660_cov_1.787997_cutoff_0_type_circular
Dorea longicatena	NODE_10_length_1856_cov_3.253326_cutoff_5_type_circular
Dorea longicatena	NODE_17_length_1565_cov_2.373435_cutoff_0_type_circular
Dorea longicatena	NODE_4_length_4245_cov_1.623361_cutoff_5_type_circular
Dorea longicatena	NODE_2_length_17251_cov_6.012205_cutoff_5_type_linears
Dorea longicatena	NODE_15_length_1660_cov_1.288324_cutoff_0_type_circular
Dorea longicatena	NODE_4_length_27785_cov_7.341312_cutoff_5_type_linears
Dorea longicatena	NODE_36_length_2340_cov_1.811568_cutoff_0_type_circular
Dorea longicatena	NODE_11_length_1659_cov_3.062010_cutoff_5_type_circular
Dorea longicatena	NODE_11_length_1660_cov_2.139596_cutoff_5_type_circular
Dorea longicatena	NODE_3_length_13047_cov_7.564706_cutoff_5_type_linears
Dorea longicatena	NODE_9_length_7363_cov_1.295191_cutoff_0_type_circular
Dysosmobacter sp. Marseille-Q4140	NODE_7_length_33345_cov_6.962520_cutoff_5_type_linears
Dysosmobacter welbionis	NODE_6_length_1192_cov_2.888263_cutoff_5_type_circular
Dysosmobacter welbionis	NODE_2_length_5129_cov_7.086965_cutoff_5_type_linears
Dysosmobacter welbionis	NODE_13_length_2404_cov_5.323671_cutoff_0_type_circular
Dysosmobacter welbionis	NODE_2_length_61338_cov_3.523076_cutoff_0_type_circular
Eggerthella guodeyinii	NODE_5_length_36805_cov_6.995692_cutoff_5_type_linears
Eggerthella lenta	NODE_21_length_3078_cov_313.690613_cutoff_0_type_circular
Eggerthella lenta	NODE_11_length_3045_cov_2.835161_cutoff_0_type_circular
Eggerthella lenta	NODE_21_length_3918_cov_3.435505_cutoff_0_type_circular
Eggerthella lenta	NODE_11_length_2747_cov_109.737786_cutoff_5_type_circular
Eggerthella lenta	NODE_16_length_3658_cov_3.909091_cutoff_0_type_circular
Eggerthella lenta	NODE_8_length_3010_cov_7.026361_cutoff_5_type_circular
Eggerthella lenta	NODE_15_length_3159_cov_10.276715_cutoff_0_type_circular
Eggerthella lenta	NODE_9_length_3897_cov_2.696817_cutoff_0_type_circular
Eggerthella lenta	NODE_13_length_3948_cov_5.729914_cutoff_0_type_circular
Eggerthella lenta	NODE_14_length_3009_cov_9.076336_cutoff_0_type_circular
Eggerthella lenta	NODE_17_length_3122_cov_1.692821_cutoff_0_type_circular
Eggerthella lenta	NODE_12_length_3918_cov_1.258771_cutoff_0_type_circular
Eggerthella lenta	NODE_14_length_3918_cov_2.611448_cutoff_0_type_circular
Eggerthella lenta	NODE_16_length_3124_cov_33.454454_cutoff_0_type_circular
Eggerthella lenta	NODE_14_length_3372_cov_14.965177_cutoff_0_type_circular
Eggerthella lenta	NODE_18_length_3009_cov_4.394171_cutoff_0_type_circular
Eggerthella lenta	NODE_12_length_3056_cov_20.798566_cutoff_0_type_circular
Eggerthella lenta	NODE_35_length_3056_cov_10.385797_cutoff_0_type_circular
Eggerthella lenta	NODE_37_length_2723_cov_3.849769_cutoff_0_type_circular
Eggerthella lenta	NODE_17_length_3121_cov_4.083834_cutoff_0_type_circular
Eggerthella lenta	NODE_20_length_3896_cov_0.815070_cutoff_0_type_circular
Eggerthella lenta	NODE_31_length_2723_cov_2.560092_cutoff_0_type_circular
Eggerthella lenta	NODE_10_length_2999_cov_6.334958_cutoff_0_type_circular
Eggerthella lenta	NODE_16_length_1677_cov_1.583226_cutoff_0_type_circular
Eggerthella lenta	NODE_8_length_3918_cov_2.116856_cutoff_0_type_circular
Eggerthella lenta	NODE_27_length_3011_cov_3.466713_cutoff_0_type_circular
Eggerthella lenta	NODE_11_length_4324_cov_3.310936_cutoff_0_type_circular
Eggerthella lenta	NODE_14_length_3919_cov_1.919040_cutoff_0_type_circular
Eggerthella lenta	NODE_13_length_5303_cov_19.860317_cutoff_0_type_circular
Eggerthella lenta	NODE_11_length_2723_cov_8.817411_cutoff_0_type_circular
Eggerthella lenta	NODE_21_length_3010_cov_8.903226_cutoff_0_type_circular
Eggerthella lenta	NODE_4_length_4247_cov_5.736893_cutoff_5_type_circular
Eggerthella lenta	NODE_19_length_3133_cov_59.875582_cutoff_0_type_circular
Eggerthella lenta	NODE_23_length_3205_cov_2.152372_cutoff_0_type_circular
Eggerthella lenta	NODE_19_length_3007_cov_28.744444_cutoff_0_type_circular
Eggerthella lenta	NODE_1_length_131746_cov_6.080923_cutoff_5_type_circular
Eggerthella lenta	NODE_10_length_3918_cov_3.702717_cutoff_0_type_circular
Eggerthella lenta	NODE_16_length_2723_cov_3.302773_cutoff_0_type_circular
Eggerthella lenta	NODE_13_length_3010_cov_7.197711_cutoff_5_type_circular
Emergencia timonensis	NODE_14_length_3963_cov_0.906152_cutoff_0_type_circular
Emergencia timonensis	NODE_2_length_29253_cov_2.676749_cutoff_5_type_circular
Enterobacter cloacae	NODE_13_length_4223_cov_52.557617_cutoff_0_type_circular
Enterobacter cloacae	NODE_5_length_4910_cov_13.146143_cutoff_0_type_circular
Enterobacter cloacae	NODE_40_length_1692_cov_82.803195_cutoff_0_type_circular
Enterobacter cloacae	NODE_3_length_5716_cov_48.644480_cutoff_0_type_circular
Enterobacter cloacae	NODE_12_length_5122_cov_5.460661_cutoff_0_type_circular
Enterobacter cloacae	NODE_8_length_5124_cov_2.634181_cutoff_0_type_circular
Enterobacter cloacae	NODE_7_length_4906_cov_9.271396_cutoff_0_type_circular
Enterobacter cloacae	NODE_19_length_2444_cov_352.184290_cutoff_0_type_circular
Enterobacter hormaechei	NODE_2_length_1825_cov_5.766784_cutoff_5_type_circular
Enterobacter hormaechei	NODE_1_length_107317_cov_5.114796_cutoff_5_type_circular
Enterobacter hormaechei	NODE_31_length_1924_cov_2.107401_cutoff_0_type_circular
Enterobacter hormaechei	NODE_7_length_4223_cov_17.945557_cutoff_0_type_circular
Enterobacter hormaechei	NODE_20_length_2638_cov_2.746316_cutoff_0_type_circular
Enterobacter hormaechei	NODE_2_length_21488_cov_17.618464_cutoff_0_type_circular
Enterobacter hormaechei	NODE_10_length_2622_cov_77.925050_cutoff_0_type_circular
Enterobacter hormaechei	NODE_1_length_31872_cov_244.901433_cutoff_0_type_circular
Enterobacter hormaechei	NODE_5_length_4985_cov_241.346645_cutoff_0_type_circular
Enterobacter hormaechei	NODE_1_length_31989_cov_244.030538_cutoff_5_type_linearrepeat
Enterobacter hormaechei	NODE_33_length_2622_cov_1.811222_cutoff_0_type_circular
Enterobacter ludwigii	NODE_1_length_109845_cov_14.769555_cutoff_0_type_circular
Enterobacter roggenkampii	NODE_7_length_4792_cov_2.206431_cutoff_0_type_circular
Enterobacter roggenkampii	NODE_17_length_3947_cov_2.974607_cutoff_0_type_circular
Enterobacter roggenkampii	NODE_20_length_2852_cov_3.908624_cutoff_0_type_circular
Enterobacter roggenkampii	NODE_13_length_4637_cov_7.129268_cutoff_0_type_circular
Enterobacter sp. MGH 3	NODE_25_length_4075_cov_1.187437_cutoff_0_type_circular
Enterocloster bolteae	NODE_13_length_3261_cov_1.340459_cutoff_0_type_circular
Enterocloster bolteae	NODE_6_length_24239_cov_6.964623_cutoff_5_type_linears
Enterocloster bolteae	NODE_2_length_6712_cov_10.004708_cutoff_5_type_linears
Enterocloster bolteae	NODE_4_length_1860_cov_9.123485_cutoff_5_type_linears
Enterocloster bolteae	NODE_20_length_2274_cov_1.419655_cutoff_0_type_circular
Enterocloster bolteae	NODE_5_length_42736_cov_30.746133_cutoff_0_type_circular
Enterocloster bolteae	NODE_13_length_3297_cov_1.162776_cutoff_0_type_circular
Enterocloster bolteae	NODE_1_length_20720_cov_5.151168_cutoff_5_type_linears
Enterocloster clostridioformis	NODE_12_length_2508_cov_1.141537_cutoff_0_type_circular
Enterocloster clostridioformis	NODE_1_length_179594_cov_7.575521_cutoff_5_type_linears
Enterocloster clostridioformis	NODE_2_length_6631_cov_1.260916_cutoff_5_type_circular
Enterococcus casseliflavus	NODE_1_length_16972_cov_1.515761_cutoff_0_type_circular
Enterococcus faecalis	NODE_8_length_3130_cov_23.306693_cutoff_0_type_circular
Enterococcus faecalis	NODE_1_length_18511_cov_5.485531_cutoff_5_type_linears
Enterococcus faecalis	NODE_1_length_52321_cov_6.368797_cutoff_5_type_linears
Enterococcus faecalis	NODE_2_length_15585_cov_5.704425_cutoff_5_type_linears
Enterococcus faecalis	NODE_2_length_54495_cov_17.377869_cutoff_0_type_circular
Enterococcus faecalis	NODE_8_length_6546_cov_1.204861_cutoff_0_type_circular
Enterococcus faecalis	NODE_5_length_5167_cov_0.765873_cutoff_0_type_circular
Enterococcus faecalis	NODE_11_length_5248_cov_18.951377_cutoff_0_type_circular
Enterococcus faecalis	NODE_6_length_4011_cov_2.087281_cutoff_5_type_circular
Enterococcus faecalis	NODE_1_length_13846_cov_2.004811_cutoff_0_type_circular
Enterococcus faecalis	NODE_2_length_9458_cov_2.768621_cutoff_0_type_circular
Enterococcus faecalis	NODE_3_length_7944_cov_2.058079_cutoff_0_type_circular
Enterococcus faecalis	NODE_2_length_48762_cov_79.483006_cutoff_0_type_circular
Enterococcus faecalis	NODE_2_length_49364_cov_107.807360_cutoff_5_type_linears
Enterococcus faecalis	NODE_19_length_3051_cov_5.120041_cutoff_0_type_circular
Enterococcus faecalis	NODE_10_length_5292_cov_4.333591_cutoff_0_type_circular
Enterococcus faecalis	NODE_4_length_51319_cov_2.786431_cutoff_5_type_circular
Enterococcus faecalis	NODE_5_length_13588_cov_10.005200_cutoff_5_type_circular
Enterococcus faecalis	NODE_7_length_5256_cov_13.525833_cutoff_5_type_circular
Enterococcus faecalis	NODE_1_length_254469_cov_89.438952_cutoff_0_type_circular
Enterococcus faecalis	NODE_8_length_4002_cov_165.416000_cutoff_0_type_circular
Enterococcus faecalis	NODE_7_length_52833_cov_1.384207_cutoff_0_type_circular
Enterococcus faecalis ARO1/DG	NODE_7_length_5270_cov_44.533346_cutoff_0_type_circular
Enterococcus faecalis ARO1/DG	NODE_8_length_5270_cov_2.781839_cutoff_0_type_circular
Enterococcus faecium	NODE_4_length_6300_cov_173.699336_cutoff_0_type_circular
Enterococcus faecium	NODE_5_length_6073_cov_194.727884_cutoff_0_type_circular
Enterococcus faecium	NODE_10_length_2183_cov_285.517510_cutoff_0_type_circular
Enterococcus faecium	NODE_10_length_2106_cov_32.097524_cutoff_0_type_circular
Enterococcus faecium	NODE_1_length_6073_cov_205.952405_cutoff_0_type_circular
Enterococcus faecium	NODE_2_length_5518_cov_90.566685_cutoff_0_type_circular
Enterococcus faecium	NODE_3_length_4470_cov_159.457057_cutoff_0_type_circular
Enterococcus faecium	NODE_4_length_2108_cov_223.601716_cutoff_0_type_circular
Enterococcus faecium	NODE_14_length_4330_cov_3.192719_cutoff_0_type_circular
Enterococcus faecium	NODE_16_length_2079_cov_77.307889_cutoff_0_type_circular
Enterococcus faecium	NODE_14_length_4005_cov_3.978855_cutoff_0_type_circular
Enterococcus faecium	NODE_3_length_6301_cov_14.596858_cutoff_0_type_circular
Enterococcus faecium	NODE_4_length_6073_cov_15.764884_cutoff_0_type_circular
Enterococcus faecium	NODE_7_length_4499_cov_31.309241_cutoff_0_type_circular
Enterococcus faecium	NODE_8_length_3327_cov_39.792500_cutoff_0_type_circular
Enterococcus faecium	NODE_10_length_2106_cov_48.057605_cutoff_0_type_circular
Enterococcus faecium	NODE_5_length_5531_cov_25.839933_cutoff_0_type_circular
Enterococcus faecium	NODE_7_length_7293_cov_5.657689_cutoff_0_type_circular
Enterococcus faecium	NODE_16_length_3349_cov_21.518312_cutoff_0_type_circular
Enterococcus faecium	NODE_22_length_2106_cov_49.223850_cutoff_0_type_circular
Enterococcus faecium	NODE_4_length_7109_cov_14.659840_cutoff_5_type_circular
Enterococcus faecium	NODE_19_length_2079_cov_4.519980_cutoff_0_type_circular
Enterococcus faecium	NODE_10_length_6073_cov_2.496805_cutoff_0_type_circular
Enterococcus faecium	NODE_4_length_6088_cov_2.100654_cutoff_5_type_circular
Enterococcus faecium	NODE_8_length_4588_cov_2.125757_cutoff_0_type_circular
Enterococcus faecium	NODE_16_length_3075_cov_1.466418_cutoff_0_type_circular
Enterococcus faecium	NODE_23_length_2742_cov_1.339197_cutoff_0_type_circular
Enterococcus faecium	NODE_27_length_2106_cov_3.195553_cutoff_0_type_circular
Enterococcus faecium	NODE_28_length_2055_cov_2.485996_cutoff_0_type_circular
Enterococcus faecium	NODE_5_length_6300_cov_126.327231_cutoff_0_type_circular
Enterococcus faecium	NODE_6_length_5906_cov_129.811905_cutoff_0_type_circular
Enterococcus faecium	NODE_6_length_10418_cov_3.179866_cutoff_5_type_circular
Enterococcus faecium	NODE_8_length_6089_cov_7.252432_cutoff_5_type_circular
Enterococcus faecium	NODE_3_length_12096_cov_5.927897_cutoff_5_type_circular
Enterococcus faecium	NODE_10_length_4274_cov_89.672293_cutoff_0_type_circular
Enterococcus faecium	NODE_12_length_3348_cov_1137.524992_cutoff_0_type_circular
Enterococcus faecium	NODE_14_length_3075_cov_901.231343_cutoff_0_type_circular
Enterococcus faecium	NODE_15_length_2106_cov_1200.404750_cutoff_0_type_circular
Enterococcus faecium	NODE_8_length_6089_cov_9.395002_cutoff_0_type_circular
Enterococcus faecium	NODE_4_length_6300_cov_1.337923_cutoff_0_type_circular
Enterococcus faecium	NODE_6_length_5906_cov_1.624849_cutoff_0_type_circular
Enterococcus faecium	NODE_17_length_2108_cov_3.348309_cutoff_0_type_circular
Enterococcus faecium	NODE_19_length_2106_cov_4.045983_cutoff_0_type_circular
Enterococcus faecium	NODE_5_length_6300_cov_148.983476_cutoff_0_type_circular
Enterococcus faecium	NODE_6_length_5906_cov_169.342793_cutoff_0_type_circular
Enterococcus faecium	NODE_11_length_2108_cov_504.662797_cutoff_0_type_circular
Enterococcus faecium	NODE_8_length_4274_cov_461.668435_cutoff_0_type_circular
Enterococcus faecium	NODE_12_length_2106_cov_1183.137948_cutoff_0_type_circular
Enterococcus faecium	NODE_9_length_4276_cov_25.782839_cutoff_0_type_circular
Enterococcus faecium	NODE_2_length_14522_cov_830.495589_cutoff_0_type_circular
Enterococcus faecium	NODE_3_length_6300_cov_970.169772_cutoff_0_type_circular
Enterococcus faecium	NODE_1_length_30819_cov_308.404340_cutoff_257_type_linearrepeat
Enterococcus faecium	NODE_17_length_2106_cov_11.652855_cutoff_0_type_circular
Enterococcus faecium	NODE_8_length_6089_cov_9.222409_cutoff_5_type_circular
Enterococcus faecium	NODE_8_length_6073_cov_26.256139_cutoff_0_type_circular
Enterococcus faecium	NODE_10_length_4274_cov_1.038100_cutoff_0_type_circular
Enterococcus faecium	NODE_18_length_2183_cov_170.182879_cutoff_0_type_circular
Enterococcus faecium	NODE_3_length_6089_cov_9.309124_cutoff_5_type_circular
Enterococcus faecium	NODE_7_length_3348_cov_3.043154_cutoff_0_type_circular
Enterococcus faecium	NODE_8_length_3075_cov_5.071235_cutoff_0_type_circular
Enterococcus faecium	NODE_13_length_2106_cov_5.556342_cutoff_0_type_circular
Enterococcus faecium	NODE_2_length_7964_cov_5.088299_cutoff_5_type_circular
Enterococcus faecium Aus0004	NODE_9_length_4002_cov_2.269677_cutoff_0_type_circular
Enterococcus hirae	NODE_18_length_2614_cov_1.570567_cutoff_0_type_circular
Enterococcus hirae	NODE_27_length_1314_cov_1.710194_cutoff_0_type_circular
Enterococcus phage VEsP-2	NODE_2_length_42086_cov_5.153793_cutoff_5_type_circular
Erysipelatoclostridium ramosum	NODE_20_length_1134_cov_5.133069_cutoff_0_type_circular
Erysipelatoclostridium ramosum	NODE_5_length_5808_cov_25.873614_cutoff_5_type_circular
Erysipelatoclostridium ramosum	NODE_13_length_4918_cov_1.019411_cutoff_0_type_circular
Erysipelatoclostridium ramosum	NODE_9_length_5808_cov_6.762014_cutoff_0_type_circular
Erysipelatoclostridium ramosum	NODE_29_length_1134_cov_1.337637_cutoff_0_type_circular
Erysipelatoclostridium ramosum	NODE_6_length_5808_cov_4.809893_cutoff_0_type_circular
Erysipelatoclostridium ramosum	NODE_15_length_2910_cov_15.787639_cutoff_0_type_circular
Erysipelatoclostridium ramosum	NODE_9_length_2418_cov_0.907027_cutoff_0_type_circular
Erysipelatoclostridium ramosum	NODE_5_length_5808_cov_3.939095_cutoff_0_type_circular
Erysipelatoclostridium ramosum	NODE_30_length_2956_cov_1.094733_cutoff_0_type_circular
Erysipelatoclostridium ramosum	NODE_6_length_5808_cov_4.871678_cutoff_5_type_circular
Erysipelatoclostridium ramosum	NODE_11_length_4053_cov_6.526235_cutoff_0_type_circular
Erysipelatoclostridium ramosum DSM 1402	NODE_5_length_7461_cov_2.993319_cutoff_0_type_circular
Erysipelotrichaceae bacterium 66202529	NODE_18_length_1819_cov_0.660757_cutoff_0_type_circular
Erysipelotrichaceae bacterium 66202529	NODE_22_length_2016_cov_1.436210_cutoff_0_type_circular
Erysipelotrichaceae bacterium 66202529	NODE_8_length_1819_cov_3.448582_cutoff_5_type_circular
Erysipelotrichaceae bacterium 66202529	NODE_19_length_4846_cov_42.984954_cutoff_0_type_circular
Erysipelotrichaceae bacterium GAM147	NODE_10_length_2390_cov_1.961114_cutoff_0_type_circular
Erysipelotrichaceae bacterium GAM147	NODE_23_length_2194_cov_0.601355_cutoff_0_type_circular
Erysipelotrichaceae bacterium GAM147	NODE_12_length_2437_cov_1.647619_cutoff_5_type_circular
Erysipelotrichaceae bacterium GAM147	NODE_9_length_5041_cov_1.368132_cutoff_0_type_circular
Erysipelotrichaceae bacterium GAM147	NODE_14_length_2257_cov_0.967606_cutoff_0_type_circular
Erysipelotrichaceae bacterium GAM147	NODE_6_length_1823_cov_5.476415_cutoff_5_type_circular
Erysipelotrichaceae bacterium GAM147	NODE_20_length_2389_cov_0.745800_cutoff_0_type_circular
Escherichia coli	NODE_3_length_8303_cov_13.722847_cutoff_0_type_circular
Escherichia coli	NODE_6_length_8303_cov_26.091365_cutoff_0_type_circular
Escherichia coli	NODE_21_length_1132_cov_2.947264_cutoff_0_type_circular
Escherichia coli	NODE_2_length_67048_cov_25.067871_cutoff_0_type_circular
Escherichia coli	NODE_5_length_6134_cov_12.586482_cutoff_0_type_circular
Escherichia coli	NODE_30_length_1692_cov_2.706070_cutoff_0_type_circular
Escherichia coli	NODE_10_length_2992_cov_1.786736_cutoff_0_type_circular
Escherichia coli	NODE_12_length_2480_cov_46.743731_cutoff_0_type_circular
Escherichia coli	NODE_4_length_6802_cov_6.508464_cutoff_0_type_circular
Escherichia coli	NODE_7_length_3413_cov_2.796105_cutoff_5_type_circular
Escherichia coli	NODE_4_length_5758_cov_27.295507_cutoff_0_type_circular
Escherichia coli	NODE_5_length_6774_cov_2.058071_cutoff_0_type_circular
Escherichia coli	NODE_24_length_1673_cov_2.513583_cutoff_0_type_circular
Escherichia coli	NODE_9_length_2022_cov_177.792084_cutoff_0_type_circular
Escherichia coli	NODE_6_length_5493_cov_3.015281_cutoff_0_type_circular
Escherichia coli	NODE_7_length_5598_cov_3.566807_cutoff_0_type_circular
Escherichia coli	NODE_10_length_5290_cov_19.566531_cutoff_0_type_circular
Escherichia coli	NODE_15_length_4199_cov_23.079568_cutoff_0_type_circular
Escherichia coli	NODE_16_length_3500_cov_55.044174_cutoff_0_type_circular
Escherichia coli	NODE_19_length_2228_cov_302.744407_cutoff_0_type_circular
Escherichia coli	NODE_21_length_1676_cov_327.267269_cutoff_0_type_circular
Escherichia coli	NODE_9_length_5900_cov_14.707431_cutoff_0_type_circular
Escherichia coli	NODE_12_length_5291_cov_1.166538_cutoff_0_type_circular
Escherichia coli	NODE_21_length_1679_cov_1.309923_cutoff_0_type_circular
Escherichia coli	NODE_24_length_1633_cov_3.107570_cutoff_0_type_circular
Escherichia coli	NODE_8_length_5453_cov_7.837589_cutoff_5_type_circular
Escherichia coli	NODE_3_length_29291_cov_2.491874_cutoff_0_type_circular
Escherichia coli	NODE_7_length_5758_cov_9.990943_cutoff_0_type_circular
Escherichia coli	NODE_22_length_2240_cov_4.826313_cutoff_0_type_circular
Escherichia coli	NODE_12_length_5949_cov_10.087599_cutoff_0_type_circular
Escherichia coli	NODE_11_length_5402_cov_173.808152_cutoff_0_type_circular
Escherichia coli	NODE_7_length_6134_cov_52.724155_cutoff_5_type_circular
Escherichia coli	NODE_15_length_5843_cov_2.982855_cutoff_0_type_circular
Escherichia coli	NODE_16_length_5758_cov_3.285207_cutoff_0_type_circular
Escherichia coli	NODE_18_length_5292_cov_2.686350_cutoff_0_type_circular
Escherichia coli	NODE_24_length_4200_cov_37.474343_cutoff_0_type_circular
Escherichia coli	NODE_33_length_2698_cov_4.293271_cutoff_0_type_circular
Escherichia coli	NODE_38_length_1675_cov_54.897287_cutoff_0_type_circular
Escherichia coli	NODE_11_length_4199_cov_277.948428_cutoff_0_type_circular
Escherichia coli	NODE_15_length_3301_cov_318.653749_cutoff_0_type_circular
Escherichia coli	NODE_19_length_2646_cov_541.273918_cutoff_0_type_circular
Escherichia coli	NODE_26_length_1679_cov_442.724227_cutoff_0_type_circular
Escherichia coli	NODE_10_length_4202_cov_122.543067_cutoff_0_type_circular
Escherichia coli	NODE_15_length_2581_cov_123.837001_cutoff_0_type_circular
Escherichia coli	NODE_18_length_1685_cov_3.261874_cutoff_0_type_circular
Escherichia coli	NODE_2_length_68731_cov_16.090301_cutoff_0_type_circular
Escherichia coli	NODE_3_length_32966_cov_6.784220_cutoff_0_type_circular
Escherichia coli	NODE_7_length_5758_cov_50.811934_cutoff_0_type_circular
Escherichia coli	NODE_11_length_4199_cov_100.643173_cutoff_0_type_circular
Escherichia coli	NODE_12_length_3390_cov_46.948207_cutoff_0_type_circular
Escherichia coli	NODE_17_length_1692_cov_195.161661_cutoff_0_type_circular
Escherichia coli	NODE_4_length_8334_cov_5.604118_cutoff_0_type_circular
Escherichia coli	NODE_5_length_6134_cov_8.819211_cutoff_5_type_circular
Escherichia coli	NODE_11_length_8303_cov_6.666585_cutoff_0_type_circular
Escherichia coli	NODE_19_length_4190_cov_7.099926_cutoff_0_type_circular
Escherichia coli	NODE_20_length_4093_cov_9.014372_cutoff_0_type_circular
Escherichia coli	NODE_24_length_3482_cov_6.599404_cutoff_0_type_circular
Escherichia coli	NODE_28_length_2976_cov_11.513865_cutoff_0_type_circular
Escherichia coli	NODE_32_length_2526_cov_7.853689_cutoff_0_type_circular
Escherichia coli	NODE_39_length_1676_cov_5.430600_cutoff_0_type_circular
Escherichia coli	NODE_15_length_5294_cov_2.900329_cutoff_0_type_circular
Escherichia coli	NODE_16_length_5280_cov_2.146711_cutoff_0_type_circular
Escherichia coli	NODE_35_length_1676_cov_2.554551_cutoff_0_type_circular
Escherichia coli	NODE_2_length_6337_cov_350.387923_cutoff_0_type_circular
Escherichia coli	NODE_1_length_147996_cov_44.463011_cutoff_5_type_linears
Escherichia coli	NODE_19_length_1679_cov_188.447165_cutoff_0_type_circular
Escherichia coli	NODE_8_length_6133_cov_10.613553_cutoff_5_type_circular
Escherichia coli	NODE_14_length_1197_cov_1.959813_cutoff_0_type_circular
Escherichia coli	NODE_8_length_5730_cov_7.977691_cutoff_5_type_circular
Escherichia coli	NODE_12_length_5758_cov_1.923637_cutoff_0_type_circular
Escherichia coli	NODE_35_length_1949_cov_1.189352_cutoff_0_type_circular
Escherichia coli	NODE_9_length_6134_cov_6.146662_cutoff_5_type_circular
Escherichia coli	NODE_6_length_5814_cov_76.265342_cutoff_0_type_circular
Escherichia coli	NODE_1_length_10522_cov_15.743819_cutoff_5_type_linears
Escherichia coli	NODE_24_length_2079_cov_1.227459_cutoff_0_type_circular
Escherichia coli	NODE_6_length_5758_cov_2.003729_cutoff_0_type_circular
Escherichia coli	NODE_16_length_1633_cov_3.041169_cutoff_0_type_circular
Escherichia coli	NODE_24_length_1679_cov_1.668170_cutoff_0_type_circular
Escherichia coli	NODE_6_length_5949_cov_13.225867_cutoff_5_type_circular
Escherichia coli	NODE_1_length_96359_cov_3.797635_cutoff_0_type_circular
Escherichia coli	NODE_19_length_4364_cov_20.843993_cutoff_0_type_circular
Escherichia coli	NODE_22_length_3876_cov_35.586823_cutoff_0_type_circular
Escherichia coli	NODE_26_length_3300_cov_1.808383_cutoff_0_type_circular
Escherichia coli	NODE_41_length_1685_cov_35.895379_cutoff_0_type_circular
Escherichia coli	NODE_45_length_1490_cov_2.990462_cutoff_0_type_circular
Escherichia coli	NODE_3_length_8171_cov_13.340129_cutoff_5_type_circular
Escherichia coli	NODE_15_length_5276_cov_4.979025_cutoff_0_type_circular
Escherichia coli	NODE_4_length_6134_cov_17.392376_cutoff_5_type_circular
Escherichia coli	NODE_1_length_110543_cov_55.363389_cutoff_0_type_circular
Escherichia coli	NODE_4_length_48621_cov_83.199860_cutoff_0_type_circular
Escherichia coli	NODE_22_length_1678_cov_998.695680_cutoff_0_type_circular
Escherichia coli	NODE_7_length_3209_cov_2.730370_cutoff_0_type_circular
Escherichia coli	NODE_4_length_4792_cov_7.043087_cutoff_5_type_circular
Escherichia coli	NODE_6_length_6774_cov_179.703927_cutoff_0_type_circular
Escherichia coli	NODE_23_length_1679_cov_229.917526_cutoff_0_type_circular
Escherichia coli	NODE_7_length_9420_cov_13.525449_cutoff_0_type_circular
Escherichia coli	NODE_1_length_39818_cov_1.635786_cutoff_0_type_circular
Escherichia coli	NODE_7_length_5758_cov_9.921684_cutoff_0_type_circular
Escherichia coli	NODE_5_length_6135_cov_11.530792_cutoff_5_type_circular
Escherichia coli	NODE_11_length_5758_cov_22.540579_cutoff_0_type_circular
Escherichia coli	NODE_17_length_3919_cov_17.330432_cutoff_0_type_circular
Escherichia coli	NODE_21_length_2464_cov_32.951220_cutoff_0_type_circular
Escherichia coli	NODE_22_length_2455_cov_20.165378_cutoff_0_type_circular
Escherichia coli	NODE_23_length_2439_cov_27.781142_cutoff_0_type_circular
Escherichia coli	NODE_27_length_1692_cov_60.197444_cutoff_0_type_circular
Escherichia coli	NODE_5_length_6056_cov_28.436499_cutoff_5_type_circular
Escherichia coli	NODE_3_length_24963_cov_1.739048_cutoff_0_type_circular
Escherichia coli	NODE_7_length_5758_cov_6.696857_cutoff_0_type_circular
Escherichia coli	NODE_18_length_1750_cov_5.179914_cutoff_0_type_circular
Escherichia coli	NODE_1_length_41591_cov_54.829442_cutoff_0_type_circular
Escherichia coli	NODE_5_length_4237_cov_27.497324_cutoff_0_type_circular
Escherichia coli	NODE_6_length_4218_cov_22.890491_cutoff_0_type_circular
Escherichia coli	NODE_8_length_3499_cov_34.619217_cutoff_0_type_circular
Escherichia coli	NODE_9_length_3307_cov_8.305346_cutoff_0_type_circular
Escherichia coli	NODE_11_length_2223_cov_12.043893_cutoff_0_type_circular
Escherichia coli	NODE_12_length_1970_cov_68.952794_cutoff_0_type_circular
Escherichia coli	NODE_13_length_1678_cov_130.655061_cutoff_0_type_circular
Escherichia coli	NODE_15_length_1433_cov_179.662328_cutoff_0_type_circular
Escherichia coli	NODE_1_length_58171_cov_12.743884_cutoff_5_type_linears
Escherichia coli	NODE_6_length_5758_cov_64.609128_cutoff_0_type_circular
Escherichia coli	NODE_8_length_8118_cov_2.288700_cutoff_0_type_circular
Escherichia coli	NODE_10_length_5779_cov_2.670028_cutoff_0_type_circular
Escherichia coli	NODE_18_length_4209_cov_1.902254_cutoff_0_type_circular
Escherichia coli	NODE_5_length_30290_cov_5.732056_cutoff_0_type_circular
Escherichia coli	NODE_11_length_8066_cov_17.593274_cutoff_0_type_circular
Escherichia coli	NODE_15_length_5758_cov_27.106198_cutoff_0_type_circular
Escherichia coli	NODE_35_length_1679_cov_11.583763_cutoff_0_type_circular
Escherichia coli	NODE_3_length_15614_cov_1.461871_cutoff_5_type_circular
Escherichia coli	NODE_2_length_42206_cov_16.268376_cutoff_0_type_circular
Escherichia coli	NODE_10_length_6134_cov_5.636924_cutoff_0_type_circular
Escherichia coli	NODE_11_length_5758_cov_83.838217_cutoff_0_type_circular
Escherichia coli	NODE_14_length_5292_cov_73.054017_cutoff_0_type_circular
Escherichia coli	NODE_20_length_4199_cov_83.853635_cutoff_0_type_circular
Escherichia coli	NODE_22_length_3498_cov_6.988134_cutoff_0_type_circular
Escherichia coli	NODE_32_length_1679_cov_90.407861_cutoff_0_type_circular
Escherichia coli	NODE_7_length_5248_cov_7.613357_cutoff_5_type_linears
Escherichia coli	NODE_8_length_690_cov_7.337478_cutoff_5_type_linears
Escherichia coli	NODE_8_length_6134_cov_17.095222_cutoff_5_type_circular
Escherichia coli	NODE_12_length_4218_cov_3.682718_cutoff_0_type_circular
Escherichia coli	NODE_20_length_2464_cov_6.334617_cutoff_0_type_circular
Escherichia coli	NODE_6_length_5758_cov_6.169419_cutoff_5_type_circular
Escherichia coli	NODE_6_length_8328_cov_20.785514_cutoff_0_type_circular
Escherichia coli	NODE_8_length_5639_cov_8.321662_cutoff_0_type_circular
Escherichia coli	NODE_10_length_5291_cov_12.692680_cutoff_0_type_circular
Escherichia coli	NODE_3_length_15355_cov_8.916404_cutoff_5_type_linears
Escherichia coli	NODE_4_length_11734_cov_9.447058_cutoff_5_type_linears
Escherichia coli	NODE_5_length_742_cov_5.988618_cutoff_5_type_linears
Escherichia coli	NODE_7_length_5816_cov_6.533310_cutoff_0_type_circular
Escherichia coli	NODE_17_length_2717_cov_19.271815_cutoff_0_type_circular
Escherichia coli	NODE_3_length_17530_cov_1.885939_cutoff_5_type_circular
Escherichia coli	NODE_5_length_6469_cov_11.580889_cutoff_5_type_circular
Escherichia coli	NODE_9_length_5757_cov_1.399112_cutoff_0_type_circular
Escherichia coli	NODE_13_length_3061_cov_1.754601_cutoff_0_type_circular
Escherichia coli	NODE_17_length_2228_cov_1.266064_cutoff_0_type_circular
Escherichia coli	NODE_2_length_109335_cov_15.681333_cutoff_5_type_circular
Escherichia coli	NODE_1_length_110507_cov_15.569089_cutoff_5_type_linearrepeat
Escherichia coli	NODE_11_length_2473_cov_25.832907_cutoff_0_type_circular
Escherichia coli	NODE_8_length_4310_cov_2.192685_cutoff_0_type_circular
Escherichia coli	NODE_1_length_91215_cov_79.424205_cutoff_0_type_circular
Escherichia coli	NODE_8_length_7589_cov_8.149022_cutoff_0_type_circular
Escherichia coli	NODE_13_length_4199_cov_11.691552_cutoff_0_type_circular
Escherichia coli	NODE_22_length_1679_cov_15.763531_cutoff_0_type_circular
Escherichia coli	NODE_23_length_1279_cov_1.158854_cutoff_0_type_circular
Escherichia coli	NODE_29_length_1679_cov_17.346005_cutoff_0_type_circular
Escherichia coli	NODE_15_length_2159_cov_0.932579_cutoff_0_type_circular
Escherichia coli	NODE_20_length_1750_cov_2.446704_cutoff_0_type_circular
Escherichia coli	NODE_4_length_68938_cov_31.449056_cutoff_5_type_circular
Escherichia coli	NODE_7_length_6916_cov_3.703638_cutoff_5_type_circular
Escherichia coli	NODE_9_length_3502_cov_7.363852_cutoff_5_type_circular
Escherichia coli	NODE_6_length_8066_cov_1.397027_cutoff_0_type_circular
Escherichia coli	NODE_9_length_5843_cov_1.566130_cutoff_0_type_circular
Escherichia coli	NODE_21_length_1732_cov_455.444237_cutoff_0_type_circular
Escherichia coli	NODE_4_length_5758_cov_3.516072_cutoff_0_type_circular
Escherichia coli	NODE_6_length_4218_cov_2.949646_cutoff_0_type_circular
Escherichia coli	NODE_12_length_6774_cov_4.126975_cutoff_0_type_circular
Escherichia coli	NODE_25_length_3920_cov_4.047719_cutoff_0_type_circular
Escherichia coli	NODE_41_length_1679_cov_7.791237_cutoff_0_type_circular
Escherichia coli Nissle 1917	NODE_8_length_5641_cov_3.973341_cutoff_0_type_circular
Escherichia coli O55:H7	NODE_8_length_7015_cov_52.765099_cutoff_0_type_circular
Escherichia coli O55:H7	NODE_12_length_7015_cov_14.229239_cutoff_0_type_circular
Escherichia coli O7:H4	NODE_32_length_2746_cov_16.758305_cutoff_0_type_circular
Escherichia coli O7:H4	NODE_20_length_4218_cov_16.528233_cutoff_0_type_circular
Escherichia coli O7:K1 str. CE10	NODE_13_length_5289_cov_13.115072_cutoff_0_type_circular
Escherichia coli O89m:H9	NODE_6_length_6000_cov_6.927124_cutoff_0_type_circular
Escherichia coli VR50	NODE_9_length_5293_cov_4.890825_cutoff_0_type_circular
Escherichia coli-Bacteroides shuttle vector pVAL-1	NODE_14_length_4275_cov_63.881389_cutoff_0_type_circular
Escherichia coli-Bacteroides shuttle vector pVAL-1	NODE_10_length_4265_cov_11.592073_cutoff_0_type_circular
Escherichia coli-Bacteroides shuttle vector pVAL-1	NODE_12_length_4275_cov_51.235053_cutoff_0_type_circular
Escherichia coli-Bacteroides shuttle vector pVAL-1	NODE_10_length_4275_cov_278.082208_cutoff_0_type_circular
Escherichia coli-Bacteroides shuttle vector pVAL-1	NODE_10_length_4275_cov_2.970106_cutoff_0_type_circular
Escherichia coli-Bacteroides shuttle vector pVAL-1	NODE_14_length_4275_cov_207.276519_cutoff_0_type_circular
Escherichia coli-Bacteroides shuttle vector pVAL-1	NODE_7_length_4275_cov_161.159836_cutoff_0_type_circular
Escherichia coli-Bacteroides shuttle vector pVAL-1	NODE_12_length_4275_cov_40.269286_cutoff_0_type_circular
Escherichia coli-Bacteroides shuttle vector pVAL-1	NODE_8_length_4265_cov_55.339294_cutoff_0_type_circular
Escherichia coli-Bacteroides shuttle vector pVAL-1	NODE_10_length_4265_cov_114.434993_cutoff_0_type_circular
Escherichia coli-Bacteroides shuttle vector pVAL-1	NODE_12_length_4275_cov_101.737705_cutoff_0_type_circular
Escherichia coli-Bacteroides shuttle vector pVAL-1	NODE_9_length_4275_cov_55.797011_cutoff_0_type_circular
Escherichia coli-Bacteroides shuttle vector pVAL-1	NODE_13_length_4275_cov_10.286403_cutoff_5_type_circular
Escherichia coli-Bacteroides shuttle vector pVAL-1	NODE_12_length_4275_cov_73.921167_cutoff_0_type_circular
Escherichia coli-Bacteroides shuttle vector pVAL-1	NODE_13_length_4265_cov_68.020300_cutoff_0_type_circular
Escherichia coli-Bacteroides shuttle vector pVAL-1	NODE_18_length_4275_cov_78.384523_cutoff_0_type_circular
Escherichia coli-Bacteroides shuttle vector pVAL-1	NODE_19_length_4265_cov_6.707588_cutoff_0_type_circular
Escherichia coli-Bacteroides shuttle vector pVAL-1	NODE_6_length_4275_cov_65.890791_cutoff_0_type_circular
Escherichia coli-Bacteroides shuttle vector pVAL-1	NODE_8_length_4275_cov_22.185632_cutoff_0_type_circular
Escherichia coli-Bacteroides shuttle vector pVAL-1	NODE_11_length_4265_cov_52.688497_cutoff_0_type_circular
Escherichia coli-Bacteroides shuttle vector pVAL-1	NODE_13_length_4275_cov_136.651398_cutoff_0_type_circular
Escherichia coli-Bacteroides shuttle vector pVAL-1	NODE_20_length_4264_cov_71.931593_cutoff_0_type_circular
Escherichia coli-Bacteroides shuttle vector pVAL-1	NODE_19_length_4275_cov_94.551832_cutoff_0_type_circular
Escherichia coli-Bacteroides shuttle vector pVAL-1	NODE_8_length_4265_cov_240.704688_cutoff_0_type_circular
Escherichia coli-Bacteroides shuttle vector pVAL-1	NODE_15_length_4275_cov_58.993973_cutoff_0_type_circular
Escherichia coli-Bacteroides shuttle vector pVAL-1	NODE_10_length_4265_cov_18.602948_cutoff_0_type_circular
Escherichia coli-Bacteroides shuttle vector pVAL-1	NODE_24_length_4265_cov_19.716046_cutoff_0_type_circular
Escherichia coli-Bacteroides shuttle vector pVAL-1	NODE_8_length_4275_cov_243.659595_cutoff_0_type_circular
Escherichia coli-Bacteroides shuttle vector pVAL-1	NODE_4_length_4265_cov_6.549058_cutoff_5_type_circular
Escherichia coli-Bacteroides shuttle vector pVAL-1	NODE_17_length_4265_cov_31.900193_cutoff_0_type_circular
Escherichia coli-Bacteroides shuttle vector pVAL-1	NODE_14_length_4265_cov_58.460851_cutoff_0_type_circular
Escherichia coli-Bacteroides shuttle vector pVAL-1	NODE_10_length_4275_cov_54.316056_cutoff_5_type_circular
Escherichia coli-Bacteroides shuttle vector pVAL-1	NODE_19_length_4275_cov_163.941418_cutoff_0_type_circular
Escherichia coli-Bacteroides shuttle vector pVAL-1	NODE_14_length_4275_cov_38.499759_cutoff_0_type_circular
Escherichia coli-Bacteroides shuttle vector pVAL-1	NODE_7_length_4275_cov_362.577387_cutoff_0_type_circular
Escherichia coli-Bacteroides shuttle vector pVAL-1	NODE_13_length_4275_cov_1.933703_cutoff_0_type_circular
Escherichia phage C600M2	NODE_1_length_87726_cov_17.439537_cutoff_5_type_circular
Escherichia phage JLBYU41	NODE_2_length_51476_cov_5.807728_cutoff_0_type_circular
Escherichia phage Murica	NODE_2_length_131346_cov_47.565002_cutoff_0_type_circular
Escherichia phage teqsoen	NODE_1_length_165971_cov_4.297605_cutoff_0_type_circular
Escherichia phage vb_EcoM_bov10K2;Escherichia phage vb_EcoM_bov11CS3;Escherichia phage vb_EcoM_bov25_3	NODE_1_length_138091_cov_21.990019_cutoff_0_type_circular
Escherichia phage vb_EcoS_bov25_1D	NODE_2_length_43911_cov_2.677942_cutoff_0_type_circular
Escherichia phage vB_EcoS-22664BS2	NODE_1_length_44797_cov_27.202619_cutoff_5_type_circular
Eubacterium maltosivorans	NODE_1_length_1061_cov_7.127409_cutoff_5_type_linears
Eubacterium sp. c-25	NODE_5_length_1696_cov_5.650733_cutoff_5_type_circular
Eubacterium sp. c-25	NODE_12_length_4236_cov_3.184960_cutoff_0_type_circular
Eubacterium sp. NSJ-61	NODE_1_length_10596_cov_5.952909_cutoff_5_type_linearrepeat
eukaryotic synthetic construct	NODE_5_length_2664_cov_6.906583_cutoff_5_type_circular
Faecalibacterium duncaniae	NODE_2_length_17749_cov_1.705539_cutoff_5_type_circular
Faecalibacterium duncaniae	NODE_14_length_2639_cov_2.220939_cutoff_5_type_circular
Faecalibacterium duncaniae	NODE_3_length_3645_cov_2.506538_cutoff_5_type_circular
Faecalibacterium duncaniae	NODE_7_length_2243_cov_12.638469_cutoff_5_type_linears
Faecalibacterium phage FP_Toutatis	NODE_2_length_53076_cov_23.052994_cutoff_5_type_circular
Faecalibacterium prausnitzii	NODE_6_length_10248_cov_7.295623_cutoff_5_type_linears
Faecalibacterium prausnitzii	NODE_1_length_84917_cov_5.652282_cutoff_5_type_circular
Faecalibacterium prausnitzii	NODE_5_length_8350_cov_4.128907_cutoff_5_type_circular
Faecalibacterium prausnitzii	NODE_5_length_16911_cov_1.957638_cutoff_0_type_circular
Faecalibacterium prausnitzii	NODE_26_length_1274_cov_1.273758_cutoff_0_type_circular
Faecalibacterium prausnitzii	NODE_3_length_81576_cov_6.270513_cutoff_5_type_circular
Faecalibacterium prausnitzii	NODE_6_length_9074_cov_3.048173_cutoff_5_type_circular
Faecalibacterium prausnitzii	NODE_1_length_101699_cov_2.282420_cutoff_5_type_circular
Faecalibacterium prausnitzii	NODE_11_length_11593_cov_5.595413_cutoff_5_type_linears
Faecalibacterium prausnitzii	NODE_2_length_19412_cov_5.518693_cutoff_5_type_linears
Faecalibacterium prausnitzii	NODE_7_length_17632_cov_5.669123_cutoff_5_type_linears
Faecalibacterium prausnitzii	NODE_5_length_3384_cov_6.787535_cutoff_5_type_linears
Faecalibacterium prausnitzii	NODE_21_length_2042_cov_1.003655_cutoff_0_type_circular
Faecalibacterium prausnitzii	NODE_7_length_3951_cov_1.463389_cutoff_0_type_circular
Faecalibacterium prausnitzii	NODE_3_length_116821_cov_6.454788_cutoff_5_type_linears
Faecalibacterium prausnitzii	NODE_5_length_2056_cov_1.057543_cutoff_5_type_circular
Faecalibacterium prausnitzii L2-6	NODE_1_length_69532_cov_7.706808_cutoff_5_type_linearrepeat
Faecalibacterium prausnitzii L2-6	NODE_1_length_69532_cov_7.706808_cutoff_10_type_linearrepeat
Faecalibacterium prausnitzii L2-6	NODE_1_length_69532_cov_7.706808_cutoff_26_type_linearrepeat
Faecalibacterium prausnitzii L2-6	NODE_1_length_69532_cov_7.706808_cutoff_20_type_linearrepeat
Faecalibacterium prausnitzii L2-6	NODE_2_length_22685_cov_10.458197_cutoff_5_type_linears
Faecalibacterium prausnitzii L2-6	NODE_8_length_26845_cov_5.083202_cutoff_5_type_linears
Faecalibacterium prausnitzii L2-6	NODE_12_length_1923_cov_0.659243_cutoff_0_type_circular
Faecalibacterium prausnitzii L2-6	NODE_27_length_2411_cov_2.158932_cutoff_0_type_circular
Faecalibacterium prausnitzii L2-6	NODE_4_length_25121_cov_1.651916_cutoff_5_type_circular
Faecalibacterium prausnitzii SL3/3	NODE_18_length_2046_cov_1.093278_cutoff_0_type_circular
Faecalibacterium prausnitzii SL3/3	NODE_11_length_4877_cov_2.427368_cutoff_5_type_circular
Faecalibacterium prausnitzii SL3/3	NODE_1_length_19578_cov_4.013007_cutoff_5_type_circular
Faecalibacterium prausnitzii SL3/3	NODE_1_length_187299_cov_7.405515_cutoff_5_type_linears
Faecalibacterium prausnitzii SL3/3	NODE_3_length_15619_cov_5.428286_cutoff_5_type_linears
Faecalibacterium prausnitzii SL3/3	NODE_7_length_6691_cov_1.234918_cutoff_0_type_circular
Faecalibacterium sp. HTFF	NODE_5_length_15264_cov_6.577591_cutoff_5_type_linears
Faecalibacterium sp. HTFF	NODE_13_length_4326_cov_1.136937_cutoff_0_type_circular
Faecalibacterium sp. HTFF	NODE_2_length_47372_cov_7.425781_cutoff_5_type_linears
Faecalibacterium sp. I2392	NODE_3_length_749_cov_9.720257_cutoff_5_type_linears
Faecalibacterium sp. I3389	NODE_3_length_37490_cov_5.644113_cutoff_5_type_circular
Faecalibacterium sp. I4179	NODE_9_length_1796_cov_3.068304_cutoff_5_type_circular
Faecalibacterium sp. I4179	NODE_8_length_14548_cov_6.887803_cutoff_5_type_linears
Faecalibacterium sp. I4179	NODE_12_length_4885_cov_2.395965_cutoff_0_type_circular
Faecalibacterium sp. I4179	NODE_1_length_19889_cov_9.040330_cutoff_5_type_linears
Faecalibacterium sp. I4384	NODE_3_length_7578_cov_1.473896_cutoff_5_type_circular
Faecalibacterium sp. I4384	NODE_7_length_6194_cov_8.387341_cutoff_0_type_circular
Faecalibacterium sp. I4384	NODE_19_length_2440_cov_2.065283_cutoff_0_type_circular
Faecalibacterium sp. I4384	NODE_1_length_17593_cov_10.740124_cutoff_5_type_linears
Faecalibacterium sp. I4384	NODE_35_length_2056_cov_0.649559_cutoff_0_type_circular
Faecalibacterium sp. I4384	NODE_4_length_3300_cov_8.635991_cutoff_5_type_linears
Faecalibacterium sp. IP118	NODE_3_length_14595_cov_6.260091_cutoff_5_type_linears
Faecalibacterium sp. IP118	NODE_1_length_4556_cov_5.942651_cutoff_5_type_linears
Faecalibacterium sp. IP118	NODE_14_length_2333_cov_3.026292_cutoff_0_type_circular
Faecalibacterium sp. IP118	NODE_3_length_19676_cov_5.767763_cutoff_5_type_linears
Faecalibacterium sp. IP329	NODE_21_length_1923_cov_0.982739_cutoff_0_type_circular
Faecalibacterium sp. IP329	NODE_4_length_41116_cov_6.095587_cutoff_5_type_linears
Faecalibacterium sp. IP329	NODE_3_length_36398_cov_5.982906_cutoff_5_type_circular
Faecalibacterium sp. IP329	NODE_3_length_27488_cov_2.511458_cutoff_5_type_circular
Faecalicatena sp. Marseille-Q4148	NODE_14_length_4251_cov_1.984239_cutoff_0_type_circular
Faecalicatena sp. Marseille-Q4148	NODE_10_length_2328_cov_7.974103_cutoff_0_type_circular
Faecalicatena sp. Marseille-Q4148	NODE_15_length_3431_cov_2.337772_cutoff_0_type_circular
Faecalicatena sp. Marseille-Q4148	NODE_17_length_2371_cov_1.282977_cutoff_0_type_circular
Faecalicatena sp. Marseille-Q4148	NODE_3_length_627_cov_6.770000_cutoff_5_type_linears
Faecalicatena sp. Marseille-Q4148	NODE_4_length_61321_cov_5.795094_cutoff_5_type_linears
Faecalitalea cylindroides T2-87	NODE_1_length_57487_cov_5.054463_cutoff_5_type_linears
Faecalitalea cylindroides T2-87	NODE_9_length_6124_cov_29.311489_cutoff_5_type_circular
Faecalitalea cylindroides T2-87	NODE_6_length_7284_cov_0.883052_cutoff_0_type_circular
Faecalitalea cylindroides T2-87	NODE_9_length_6124_cov_4.696015_cutoff_5_type_circular
Firmicutes bacterium ASF500	NODE_2_length_43157_cov_2.177248_cutoff_0_type_circular
Firmicutes bacterium ASF500	NODE_5_length_31077_cov_8.401551_cutoff_0_type_circular
Flavonifractor plautii	NODE_3_length_8162_cov_12.486745_cutoff_0_type_circular
Flavonifractor plautii	NODE_2_length_8504_cov_3.675301_cutoff_0_type_circular
Flavonifractor plautii	NODE_13_length_9431_cov_4.551161_cutoff_0_type_circular
Flavonifractor plautii	NODE_10_length_4710_cov_0.932359_cutoff_0_type_circular
Flavonifractor plautii	NODE_2_length_289119_cov_3.258056_cutoff_0_type_circular
Flavonifractor plautii	NODE_2_length_6434_cov_3.117806_cutoff_5_type_circular
Flavonifractor plautii	NODE_1_length_157443_cov_7.606327_cutoff_5_type_linears
Flavonifractor plautii	NODE_2_length_155243_cov_7.116539_cutoff_5_type_linears
Flavonifractor plautii	NODE_3_length_82734_cov_7.779099_cutoff_5_type_linears
Flavonifractor plautii	NODE_6_length_37326_cov_6.133875_cutoff_5_type_linears
Flavonifractor plautii	NODE_7_length_30796_cov_8.166390_cutoff_5_type_linears
Flavonifractor plautii	NODE_9_length_22780_cov_7.628614_cutoff_5_type_linears
Flavonifractor plautii	NODE_10_length_18766_cov_8.137132_cutoff_5_type_linears
Flavonifractor plautii	NODE_29_length_1257_cov_0.905310_cutoff_0_type_circular
Flavonifractor plautii	NODE_4_length_9937_cov_8.821611_cutoff_0_type_circular
Flavonifractor plautii	NODE_7_length_8162_cov_3.853640_cutoff_0_type_circular
Flavonifractor plautii	NODE_2_length_45617_cov_6.926819_cutoff_5_type_linears
Flavonifractor plautii	NODE_10_length_1840_cov_0.513719_cutoff_0_type_circular
Flavonifractor plautii	NODE_17_length_1174_cov_0.983763_cutoff_0_type_circular
Flavonifractor plautii	NODE_2_length_45339_cov_17.103512_cutoff_5_type_circular
Flavonifractor plautii	NODE_28_length_1303_cov_0.640306_cutoff_0_type_circular
Flavonifractor plautii	NODE_3_length_39622_cov_6.143157_cutoff_0_type_circular
Flavonifractor plautii	NODE_24_length_1257_cov_0.857522_cutoff_0_type_circular
Flavonifractor plautii	NODE_3_length_36505_cov_5.021442_cutoff_5_type_linears
Flavonifractor plautii	NODE_23_length_1438_cov_1.099161_cutoff_0_type_circular
Flavonifractor plautii	NODE_21_length_2438_cov_2.077888_cutoff_0_type_circular
Flavonifractor plautii	NODE_3_length_25059_cov_5.006698_cutoff_5_type_linears
Flavonifractor plautii	NODE_6_length_9838_cov_1.371949_cutoff_0_type_circular
Flavonifractor plautii	NODE_5_length_12839_cov_16.190135_cutoff_5_type_circular
Flavonifractor plautii	NODE_9_length_1168_cov_0.923151_cutoff_5_type_circular
Flavonifractor plautii	NODE_10_length_8162_cov_6.321220_cutoff_0_type_circular
Flavonifractor plautii	NODE_3_length_9432_cov_10.689844_cutoff_0_type_circular
Flavonifractor plautii	NODE_7_length_9432_cov_2.565395_cutoff_0_type_circular
Flavonifractor plautii	NODE_35_length_2396_cov_0.749229_cutoff_0_type_circular
Flavonifractor plautii	NODE_2_length_37365_cov_4.795370_cutoff_5_type_circular
Flintibacter sp. KGMB00164	NODE_19_length_1426_cov_0.709007_cutoff_0_type_circular
Flintibacter sp. KGMB00164	NODE_6_length_4266_cov_1.617540_cutoff_5_type_circular
Fusobacterium nucleatum subsp. animalis	NODE_7_length_3168_cov_0.812562_cutoff_0_type_circular
Fusobacterium nucleatum subsp. animalis	NODE_6_length_5152_cov_1.866070_cutoff_5_type_circular
Gemella haemolysans	NODE_9_length_1795_cov_1.041966_cutoff_5_type_circular
Glaesserella parasuis	NODE_10_length_5477_cov_1.819065_cutoff_0_type_circular
Gokushovirus WZ-2015a	NODE_5_length_4898_cov_33.378118_cutoff_0_type_circular
Gordonibacter urolithinfaciens	NODE_3_length_32808_cov_1.823904_cutoff_5_type_circular
Haemophilus influenzae	NODE_20_length_1129_cov_0.815369_cutoff_0_type_circular
Haemophilus parainfluenzae	NODE_13_length_3525_cov_0.782519_cutoff_0_type_circular
Helper vector pRL623	NODE_11_length_7116_cov_77.273287_cutoff_0_type_circular
Herelleviridae sp.	NODE_2_length_85577_cov_7.212417_cutoff_5_type_circular
Herelleviridae sp.	NODE_2_length_107228_cov_2.924482_cutoff_0_type_circular
Homo sapiens	NODE_2_length_16701_cov_11.421081_cutoff_0_type_circular
Homo sapiens	NODE_4_length_16696_cov_3.779045_cutoff_0_type_circular
Homo sapiens	NODE_5_length_11342_cov_131.416852_cutoff_0_type_circular
Homo sapiens	NODE_17_length_2371_cov_0.950535_cutoff_0_type_circular
Homo sapiens	NODE_18_length_1544_cov_0.755822_cutoff_0_type_circular
Homo sapiens	NODE_19_length_1491_cov_25.751466_cutoff_0_type_circular
Homo sapiens	NODE_4_length_2846_cov_9.279147_cutoff_5_type_circular
Homo sapiens	NODE_7_length_1993_cov_1.363344_cutoff_5_type_circular
Homo sapiens	NODE_10_length_1485_cov_16.784242_cutoff_5_type_circular
Homo sapiens	NODE_11_length_1317_cov_8.117647_cutoff_5_type_circular
Homo sapiens	NODE_12_length_1149_cov_29.782779_cutoff_5_type_circular
Homo sapiens	NODE_13_length_1146_cov_14.683023_cutoff_5_type_circular
Homo sapiens	NODE_8_length_2371_cov_2.884135_cutoff_0_type_circular
Homo sapiens	NODE_2_length_16697_cov_5.516596_cutoff_0_type_circular
Homo sapiens	NODE_10_length_2162_cov_17.658477_cutoff_0_type_circular
Homo sapiens	NODE_11_length_1903_cov_21.434122_cutoff_0_type_circular
Homo sapiens	NODE_12_length_1826_cov_9.090642_cutoff_0_type_circular
Homo sapiens	NODE_15_length_1491_cov_29.840909_cutoff_0_type_circular
Homo sapiens	NODE_16_length_1485_cov_10.507364_cutoff_0_type_circular
Homo sapiens	NODE_5_length_1921_cov_11.244147_cutoff_5_type_circular
Homo sapiens	NODE_7_length_1149_cov_25.533268_cutoff_5_type_circular
Homo sapiens	NODE_8_length_1146_cov_11.859666_cutoff_5_type_circular
Homo sapiens	NODE_1_length_16686_cov_5.604565_cutoff_5_type_linears
Homo sapiens	NODE_20_length_3184_cov_2.839712_cutoff_0_type_circular
Homo sapiens	NODE_26_length_2184_cov_2.528926_cutoff_0_type_circular
Homo sapiens	NODE_29_length_1903_cov_11.856982_cutoff_0_type_circular
Homo sapiens	NODE_36_length_1134_cov_1.661370_cutoff_0_type_circular
Homo sapiens	NODE_5_length_1825_cov_3.450530_cutoff_5_type_circular
Homo sapiens	NODE_9_length_1491_cov_4.002933_cutoff_5_type_circular
Homo sapiens	NODE_10_length_1149_cov_7.232877_cutoff_5_type_circular
Homo sapiens	NODE_5_length_16694_cov_7.207280_cutoff_0_type_circular
Homo sapiens	NODE_15_length_3184_cov_2.892051_cutoff_0_type_circular
Homo sapiens	NODE_19_length_1149_cov_20.717221_cutoff_0_type_circular
Homo sapiens	NODE_4_length_6239_cov_7.132035_cutoff_5_type_circular
Homo sapiens	NODE_6_length_3359_cov_7.368502_cutoff_5_type_circular
Homo sapiens	NODE_7_length_2547_cov_9.173140_cutoff_5_type_circular
Homo sapiens	NODE_10_length_1491_cov_21.104839_cutoff_5_type_circular
Homo sapiens	NODE_11_length_1486_cov_16.047093_cutoff_5_type_circular
Homo sapiens	NODE_13_length_1146_cov_7.467125_cutoff_5_type_circular
Homo sapiens	NODE_3_length_16696_cov_1.978454_cutoff_0_type_circular
Homo sapiens	NODE_6_length_6181_cov_5.048893_cutoff_0_type_circular
Homo sapiens	NODE_27_length_1149_cov_2.127202_cutoff_0_type_circular
Homo sapiens	NODE_28_length_1146_cov_0.835132_cutoff_0_type_circular
Homo sapiens	NODE_8_length_5099_cov_1.281979_cutoff_0_type_circular
Homo sapiens	NODE_11_length_5970_cov_22.159165_cutoff_0_type_circular
Homo sapiens	NODE_19_length_5099_cov_4.781979_cutoff_0_type_circular
Homo sapiens	NODE_26_length_2878_cov_119.549618_cutoff_0_type_circular
Homo sapiens	NODE_2_length_16690_cov_4.838797_cutoff_0_type_circular
Homo sapiens	NODE_22_length_1149_cov_20.128180_cutoff_0_type_circular
Homo sapiens	NODE_6_length_3691_cov_13.344276_cutoff_5_type_circular
Homo sapiens	NODE_9_length_3018_cov_5.548945_cutoff_5_type_circular
Homo sapiens	NODE_10_length_2846_cov_7.223979_cutoff_5_type_circular
Homo sapiens	NODE_12_length_2547_cov_7.319008_cutoff_5_type_circular
Homo sapiens	NODE_13_length_1995_cov_6.706103_cutoff_5_type_circular
Homo sapiens	NODE_15_length_1921_cov_14.504459_cutoff_5_type_circular
Homo sapiens	NODE_16_length_1491_cov_13.723607_cutoff_5_type_circular
Homo sapiens	NODE_17_length_1486_cov_11.581310_cutoff_5_type_circular
Homo sapiens	NODE_16_length_2905_cov_35.239741_cutoff_0_type_circular
Homo sapiens	NODE_18_length_1995_cov_1.653105_cutoff_0_type_circular
Homo sapiens	NODE_19_length_1903_cov_7.553491_cutoff_0_type_circular
Homo sapiens	NODE_21_length_1149_cov_4.400196_cutoff_0_type_circular
Homo sapiens	NODE_18_length_2547_cov_2.155785_cutoff_0_type_circular
Homo sapiens	NODE_3_length_1491_cov_5.508065_cutoff_5_type_circular
Homo sapiens	NODE_4_length_1149_cov_6.917808_cutoff_5_type_circular
Homo sapiens	NODE_8_length_2842_cov_1.400000_cutoff_0_type_circular
Homo sapiens	NODE_11_length_1486_cov_2.272259_cutoff_0_type_circular
Homo sapiens	NODE_14_length_1149_cov_3.788650_cutoff_0_type_circular
Homo sapiens	NODE_3_length_2184_cov_1.872144_cutoff_5_type_circular
Homo sapiens	NODE_4_length_1491_cov_4.298387_cutoff_5_type_circular
Homo sapiens	NODE_8_length_5970_cov_2.893034_cutoff_0_type_circular
Homo sapiens	NODE_13_length_4275_cov_53.851736_cutoff_0_type_circular
Homo sapiens	NODE_8_length_1149_cov_4.281800_cutoff_5_type_circular
Homo sapiens	NODE_11_length_1486_cov_3.854305_cutoff_0_type_circular
Homo sapiens	NODE_12_length_1146_cov_2.299313_cutoff_0_type_circular
Homo sapiens	NODE_4_length_2184_cov_2.283422_cutoff_5_type_circular
Homo sapiens	NODE_5_length_1491_cov_5.315982_cutoff_5_type_circular
Homo sapiens	NODE_6_length_1149_cov_6.930528_cutoff_5_type_circular
Homo sapiens	NODE_9_length_5386_cov_3.292831_cutoff_0_type_circular
Homo sapiens	NODE_17_length_2882_cov_515.012704_cutoff_0_type_circular
Homo sapiens	NODE_27_length_1435_cov_0.882263_cutoff_0_type_circular
Homo sapiens	NODE_19_length_2882_cov_7.621779_cutoff_0_type_circular
Homo sapiens	NODE_15_length_2544_cov_3.880430_cutoff_0_type_circular
Homo sapiens	NODE_10_length_1144_cov_0.771878_cutoff_0_type_circular
Homo sapiens	NODE_4_length_16696_cov_2.273644_cutoff_0_type_circular
Homo sapiens	NODE_6_length_5912_cov_2.373207_cutoff_0_type_circular
Homo sapiens	NODE_13_length_3696_cov_47.027459_cutoff_0_type_circular
Homo sapiens	NODE_16_length_2863_cov_3.582968_cutoff_0_type_circular
Homo sapiens	NODE_17_length_2683_cov_19.814945_cutoff_0_type_circular
Homo sapiens	NODE_18_length_2547_cov_26.394215_cutoff_0_type_circular
Homo sapiens	NODE_21_length_2368_cov_6.816600_cutoff_0_type_circular
Homo sapiens	NODE_24_length_2184_cov_23.809917_cutoff_0_type_circular
Homo sapiens	NODE_27_length_1999_cov_2.536859_cutoff_0_type_circular
Homo sapiens	NODE_29_length_1921_cov_60.215719_cutoff_0_type_circular
Homo sapiens	NODE_30_length_1500_cov_1.461763_cutoff_0_type_circular
Homo sapiens	NODE_31_length_1486_cov_37.467255_cutoff_0_type_circular
Homo sapiens	NODE_32_length_1425_cov_6.088598_cutoff_0_type_circular
Homo sapiens	NODE_33_length_1149_cov_102.902153_cutoff_0_type_circular
Homo sapiens	NODE_7_length_4873_cov_2.770544_cutoff_5_type_circular
Homo sapiens	NODE_8_length_3561_cov_2.850903_cutoff_5_type_circular
Homo sapiens	NODE_10_length_2861_cov_1.797366_cutoff_5_type_circular
Homo sapiens	NODE_11_length_5969_cov_35.370935_cutoff_0_type_circular
Homo sapiens	NODE_15_length_2879_cov_7.074491_cutoff_0_type_circular
Homo sapiens	NODE_6_length_9338_cov_6.115948_cutoff_5_type_circular
Homo sapiens	NODE_28_length_1149_cov_1.970646_cutoff_0_type_circular
Homo sapiens	NODE_9_length_1903_cov_3.581081_cutoff_5_type_circular
Homo sapiens	NODE_5_length_16696_cov_6.834027_cutoff_0_type_circular
Homo sapiens	NODE_17_length_1877_cov_25.077143_cutoff_0_type_circular
Homo sapiens	NODE_20_length_1491_cov_20.850440_cutoff_0_type_circular
Homo sapiens	NODE_21_length_1149_cov_16.867906_cutoff_0_type_circular
Homo sapiens	NODE_22_length_1146_cov_11.433759_cutoff_0_type_circular
Homo sapiens	NODE_4_length_2846_cov_4.686650_cutoff_5_type_circular
Homo sapiens	NODE_5_length_2843_cov_8.970913_cutoff_5_type_circular
Homo sapiens	NODE_7_length_1486_cov_12.264901_cutoff_5_type_circular
Homo sapiens	NODE_8_length_1483_cov_5.130531_cutoff_5_type_circular
Homo sapiens	NODE_3_length_16696_cov_12.525982_cutoff_0_type_circular
Homo sapiens	NODE_6_length_5970_cov_3.893719_cutoff_0_type_circular
Homo sapiens	NODE_8_length_4875_cov_0.743050_cutoff_0_type_circular
Homo sapiens	NODE_13_length_1425_cov_0.902157_cutoff_0_type_circular
Homo sapiens	NODE_15_length_1149_cov_29.962818_cutoff_0_type_circular
Homo sapiens	NODE_18_length_1491_cov_2.203812_cutoff_0_type_circular
Homo sapiens	NODE_21_length_1149_cov_1.879648_cutoff_0_type_circular
Homo sapiens	NODE_8_length_1146_cov_1.475957_cutoff_5_type_circular
Homo sapiens	NODE_13_length_2878_cov_21.561250_cutoff_0_type_circular
Homo sapiens	NODE_3_length_16697_cov_1.549125_cutoff_0_type_circular
Homo sapiens	NODE_6_length_5912_cov_2.695073_cutoff_0_type_circular
Homo sapiens	NODE_10_length_3541_cov_2.925308_cutoff_0_type_circular
Homo sapiens	NODE_13_length_2841_cov_29.646647_cutoff_0_type_circular
Homo sapiens	NODE_15_length_1993_cov_2.884780_cutoff_0_type_circular
Homo sapiens	NODE_18_length_1491_cov_38.319648_cutoff_0_type_circular
Homo sapiens	NODE_19_length_1463_cov_2.279940_cutoff_0_type_circular
Homo sapiens	NODE_2_length_6190_cov_16.451592_cutoff_5_type_circular
Homo sapiens	NODE_3_length_3691_cov_27.513468_cutoff_5_type_circular
Homo sapiens	NODE_4_length_3184_cov_16.039581_cutoff_5_type_circular
Homo sapiens	NODE_6_length_2846_cov_19.687385_cutoff_5_type_circular
Homo sapiens	NODE_7_length_2547_cov_28.898347_cutoff_5_type_circular
Homo sapiens	NODE_8_length_2506_cov_3.415721_cutoff_5_type_circular
Homo sapiens	NODE_9_length_2184_cov_8.212931_cutoff_5_type_circular
Homo sapiens	NODE_11_length_1486_cov_19.564386_cutoff_5_type_circular
Homo sapiens	NODE_13_length_1149_cov_48.159491_cutoff_5_type_circular
Homo sapiens	NODE_1_length_12529_cov_7.178681_cutoff_5_type_linears
Homo sapiens	NODE_4_length_16696_cov_49.982075_cutoff_0_type_circular
Homo sapiens	NODE_6_length_6239_cov_8.008835_cutoff_0_type_circular
Homo sapiens	NODE_8_length_2843_cov_7.257732_cutoff_0_type_circular
Homo sapiens	NODE_9_length_1828_cov_1.642563_cutoff_0_type_circular
Homo sapiens	NODE_10_length_1536_cov_0.483322_cutoff_0_type_circular
Homo sapiens	NODE_11_length_1337_cov_1.614876_cutoff_0_type_circular
Homo sapiens	NODE_1_length_3359_cov_6.650990_cutoff_5_type_circular
Homo sapiens	NODE_2_length_3184_cov_10.707229_cutoff_5_type_circular
Homo sapiens	NODE_3_length_3018_cov_6.298167_cutoff_5_type_circular
Homo sapiens	NODE_4_length_2846_cov_6.363737_cutoff_5_type_circular
Homo sapiens	NODE_6_length_1491_cov_26.110704_cutoff_5_type_circular
Homo sapiens	NODE_7_length_1486_cov_13.754231_cutoff_5_type_circular
Homo sapiens	NODE_8_length_1149_cov_16.318004_cutoff_5_type_circular
Homo sapiens	NODE_9_length_8253_cov_2.985233_cutoff_5_type_circular
Homo sapiens	NODE_14_length_1491_cov_1.997067_cutoff_5_type_circular
Homo sapiens	NODE_20_length_2898_cov_2.260195_cutoff_0_type_circular
Homo sapiens	NODE_25_length_1903_cov_36.853604_cutoff_0_type_circular
Homo sapiens	NODE_28_length_1508_cov_4.130340_cutoff_0_type_circular
Homo sapiens	NODE_4_length_3184_cov_3.720641_cutoff_5_type_circular
Homo sapiens	NODE_5_length_3018_cov_3.421653_cutoff_5_type_circular
Homo sapiens	NODE_6_length_2842_cov_5.337385_cutoff_5_type_circular
Homo sapiens	NODE_12_length_1149_cov_22.704501_cutoff_5_type_circular
Homo sapiens	NODE_29_length_2881_cov_63.173203_cutoff_0_type_circular
Homo sapiens	NODE_6_length_16696_cov_5.004889_cutoff_0_type_circular
Homo sapiens	NODE_29_length_2842_cov_2.411418_cutoff_0_type_circular
Homo sapiens	NODE_33_length_1976_cov_19.877772_cutoff_0_type_circular
Homo sapiens	NODE_40_length_1483_cov_2.919617_cutoff_0_type_circular
Homo sapiens	NODE_47_length_1146_cov_3.707556_cutoff_0_type_circular
Homo sapiens	NODE_8_length_1951_cov_3.436952_cutoff_5_type_circular
Homo sapiens	NODE_12_length_1491_cov_6.450880_cutoff_5_type_circular
Homo sapiens	NODE_13_length_1487_cov_6.716176_cutoff_5_type_circular
Homo sapiens	NODE_14_length_1486_cov_5.534216_cutoff_5_type_circular
Homo sapiens	NODE_17_length_1149_cov_13.005871_cutoff_5_type_circular
Homo sapiens	NODE_9_length_2368_cov_2.170013_cutoff_0_type_circular
Homo sapiens	NODE_12_length_1826_cov_13.111830_cutoff_0_type_circular
Homo sapiens	NODE_13_length_1826_cov_1.575044_cutoff_0_type_circular
Homo sapiens	NODE_14_length_1149_cov_39.125245_cutoff_0_type_circular
Homo sapiens	NODE_3_length_3184_cov_12.253189_cutoff_5_type_circular
Homo sapiens	NODE_4_length_2846_cov_11.894079_cutoff_5_type_circular
Homo sapiens	NODE_5_length_2656_cov_1.621985_cutoff_5_type_circular
Homo sapiens	NODE_7_length_2547_cov_15.751240_cutoff_5_type_circular
Homo sapiens	NODE_8_length_2330_cov_9.098502_cutoff_5_type_circular
Homo sapiens	NODE_11_length_2882_cov_13.483122_cutoff_0_type_circular
Homo sapiens	NODE_3_length_16696_cov_6.742833_cutoff_0_type_circular
Homo sapiens	NODE_6_length_6040_cov_2.797734_cutoff_0_type_circular
Homo sapiens	NODE_9_length_5504_cov_0.973033_cutoff_0_type_circular
Homo sapiens	NODE_16_length_3184_cov_69.711155_cutoff_0_type_circular
Homo sapiens	NODE_17_length_3103_cov_5.280242_cutoff_0_type_circular
Homo sapiens	NODE_21_length_2846_cov_96.457521_cutoff_0_type_circular
Homo sapiens	NODE_22_length_2843_cov_90.226804_cutoff_0_type_circular
Homo sapiens	NODE_23_length_2509_cov_2.301847_cutoff_0_type_circular
Homo sapiens	NODE_24_length_2338_cov_1.748078_cutoff_0_type_circular
Homo sapiens	NODE_25_length_2184_cov_100.142927_cutoff_0_type_circular
Homo sapiens	NODE_26_length_2005_cov_2.841853_cutoff_0_type_circular
Homo sapiens	NODE_29_length_1538_cov_3.141035_cutoff_0_type_circular
Homo sapiens	NODE_31_length_1487_cov_203.136029_cutoff_0_type_circular
Homo sapiens	NODE_32_length_1486_cov_178.962472_cutoff_0_type_circular
Homo sapiens	NODE_33_length_1149_cov_208.349315_cutoff_0_type_circular
Homo sapiens	NODE_5_length_7775_cov_2.453060_cutoff_5_type_circular
Homo sapiens	NODE_9_length_4873_cov_6.267383_cutoff_5_type_circular
Homo sapiens	NODE_11_length_3016_cov_51.913465_cutoff_5_type_circular
Homo sapiens	NODE_12_length_2525_cov_2.336947_cutoff_5_type_circular
Homo sapiens	NODE_13_length_1826_cov_6.965862_cutoff_5_type_circular
Homo sapiens	NODE_14_length_1425_cov_5.549307_cutoff_5_type_circular
Homo sapiens	NODE_1_length_4723_cov_10.605091_cutoff_5_type_linears
Homo sapiens	NODE_29_length_2902_cov_6.592793_cutoff_0_type_circular
Homo sapiens	NODE_8_length_5755_cov_6.310945_cutoff_0_type_circular
Homo sapiens	NODE_19_length_2547_cov_2.612810_cutoff_0_type_circular
Homo sapiens	NODE_27_length_1149_cov_6.264188_cutoff_0_type_circular
Homo sapiens	NODE_14_length_1486_cov_3.908756_cutoff_5_type_circular
Homo sapiens	NODE_15_length_1435_cov_6.635321_cutoff_5_type_circular
Homo sapiens	NODE_23_length_1486_cov_1.558499_cutoff_0_type_circular
Homo sapiens	NODE_24_length_1149_cov_4.527397_cutoff_0_type_circular
Homo sapiens	NODE_3_length_1491_cov_3.810117_cutoff_5_type_circular
Homo sapiens	NODE_17_length_2879_cov_295.054506_cutoff_0_type_circular
Homo sapiens	NODE_24_length_1149_cov_2.975538_cutoff_0_type_circular
Homo sapiens	NODE_9_length_1491_cov_3.522727_cutoff_5_type_circular
Homo sapiens	NODE_13_length_5099_cov_1.090105_cutoff_0_type_circular
Homo sapiens	NODE_11_length_5970_cov_36.851617_cutoff_0_type_circular
Homo sapiens	NODE_25_length_2547_cov_2.467355_cutoff_0_type_circular
Homo sapiens	NODE_27_length_1994_cov_2.010177_cutoff_0_type_circular
Homo sapiens	NODE_30_length_1486_cov_3.662252_cutoff_0_type_circular
Homo sapiens	NODE_10_length_1149_cov_6.927593_cutoff_5_type_circular
Homo sapiens	NODE_3_length_16701_cov_8.422952_cutoff_5_type_circular
Homo sapiens	NODE_6_length_1491_cov_5.865836_cutoff_5_type_circular
Homo sapiens	NODE_8_length_1149_cov_7.195695_cutoff_5_type_circular
Homo sapiens	NODE_13_length_1921_cov_1.342809_cutoff_0_type_circular
Homo sapiens	NODE_18_length_1491_cov_4.129032_cutoff_0_type_circular
Homo sapiens	NODE_11_length_2184_cov_1.219737_cutoff_5_type_circular
Homo sapiens	NODE_9_length_1435_cov_2.344037_cutoff_5_type_circular
Homo sapiens	NODE_4_length_6283_cov_4.512995_cutoff_0_type_circular
Homo sapiens	NODE_6_length_5508_cov_1.535217_cutoff_0_type_circular
Homo sapiens	NODE_9_length_4449_cov_2.850532_cutoff_0_type_circular
Homo sapiens	NODE_12_length_4125_cov_1.395448_cutoff_0_type_circular
Homo sapiens	NODE_13_length_3184_cov_154.126268_cutoff_0_type_circular
Homo sapiens	NODE_15_length_3099_cov_4.489233_cutoff_0_type_circular
Homo sapiens	NODE_17_length_3019_cov_83.134855_cutoff_0_type_circular
Homo sapiens	NODE_18_length_3000_cov_1.812739_cutoff_0_type_circular
Homo sapiens	NODE_20_length_2879_cov_12.555596_cutoff_0_type_circular
Homo sapiens	NODE_21_length_2863_cov_3.725146_cutoff_0_type_circular
Homo sapiens	NODE_22_length_2846_cov_145.675248_cutoff_0_type_circular
Homo sapiens	NODE_24_length_2684_cov_105.479859_cutoff_0_type_circular
Homo sapiens	NODE_25_length_2547_cov_160.432231_cutoff_0_type_circular
Homo sapiens	NODE_26_length_2184_cov_74.370442_cutoff_0_type_circular
Homo sapiens	NODE_29_length_1993_cov_25.987674_cutoff_0_type_circular
Homo sapiens	NODE_31_length_1657_cov_3.996078_cutoff_0_type_circular
Homo sapiens	NODE_32_length_1537_cov_1.728369_cutoff_0_type_circular
Homo sapiens	NODE_33_length_1486_cov_183.226637_cutoff_0_type_circular
Homo sapiens	NODE_34_length_1425_cov_10.006934_cutoff_0_type_circular
Homo sapiens	NODE_35_length_1149_cov_349.877691_cutoff_0_type_circular
Homo sapiens	NODE_1_length_20388_cov_1.474063_cutoff_5_type_circular
Homo sapiens	NODE_2_length_5912_cov_13.242351_cutoff_5_type_circular
Homo sapiens	NODE_3_length_5671_cov_3.168470_cutoff_5_type_circular
Homo sapiens	NODE_6_length_2480_cov_3.506587_cutoff_5_type_circular
Homo sapiens	NODE_7_length_2338_cov_12.042967_cutoff_5_type_circular
Homo sapiens	NODE_8_length_1657_cov_3.418954_cutoff_5_type_circular
Homo sapiens	NODE_9_length_1536_cov_6.850248_cutoff_5_type_circular
Homo sapiens	NODE_10_length_1495_cov_4.916667_cutoff_5_type_circular
Homo sapiens	NODE_2_length_16697_cov_7.942185_cutoff_0_type_circular
Homo sapiens	NODE_8_length_5970_cov_2.315934_cutoff_0_type_circular
Homo sapiens	NODE_20_length_2904_cov_62.360821_cutoff_0_type_circular
Homo sapiens	NODE_22_length_1826_cov_1.786933_cutoff_0_type_circular
Homo sapiens	NODE_25_length_1483_cov_1.311209_cutoff_0_type_circular
Homo sapiens	NODE_27_length_1146_cov_2.489696_cutoff_0_type_circular
Homo sapiens	NODE_2_length_1491_cov_6.041056_cutoff_5_type_circular
Homo sapiens	NODE_9_length_5896_cov_4.874155_cutoff_0_type_circular
Homo sapiens	NODE_10_length_2544_cov_7.724038_cutoff_5_type_circular
Homo sapiens	NODE_2_length_16697_cov_9.023537_cutoff_0_type_circular
Homo sapiens	NODE_6_length_1486_cov_2.994849_cutoff_0_type_circular
Homo sapiens	NODE_2_length_6239_cov_2.274378_cutoff_5_type_circular
Homo sapiens	NODE_3_length_1319_cov_2.375839_cutoff_5_type_circular
Homo sapiens	NODE_4_length_1149_cov_6.935421_cutoff_5_type_circular
Homo sapiens	NODE_6_length_8253_cov_14.770982_cutoff_0_type_circular
Homo sapiens	NODE_8_length_3541_cov_2.625952_cutoff_0_type_circular
Homo sapiens	NODE_14_length_1486_cov_44.026490_cutoff_0_type_circular
Homo sapiens	NODE_15_length_1321_cov_23.735343_cutoff_0_type_circular
Homo sapiens	NODE_16_length_1149_cov_50.551859_cutoff_0_type_circular
Homo sapiens	NODE_7_length_3018_cov_10.565894_cutoff_5_type_circular
Homo sapiens	NODE_8_length_2368_cov_5.159304_cutoff_5_type_circular
Homo sapiens	NODE_9_length_2184_cov_19.268352_cutoff_5_type_circular
Homo sapiens	NODE_10_length_1491_cov_32.345308_cutoff_5_type_circular
Homo sapiens	NODE_13_length_5099_cov_7.181617_cutoff_0_type_circular
Homo sapiens	NODE_16_length_3184_cov_0.868171_cutoff_0_type_circular
Homo sapiens	NODE_27_length_1491_cov_2.693548_cutoff_0_type_circular
Homo sapiens	NODE_28_length_1321_cov_0.990787_cutoff_0_type_circular
Homo sapiens	NODE_32_length_1146_cov_1.141315_cutoff_0_type_circular
Homo sapiens	NODE_11_length_1149_cov_3.070450_cutoff_5_type_circular
Homo sapiens	NODE_4_length_16696_cov_5.249864_cutoff_0_type_circular
Homo sapiens	NODE_17_length_5099_cov_89.573813_cutoff_0_type_circular
Homo sapiens	NODE_5_length_5970_cov_2.468081_cutoff_0_type_circular
Homo sapiens	NODE_17_length_2901_cov_7.354362_cutoff_0_type_circular
Homo sapiens	NODE_8_length_2543_cov_10.230546_cutoff_5_type_circular
Homo sapiens	NODE_16_length_2846_cov_2.422214_cutoff_0_type_circular
Homo sapiens	NODE_21_length_1903_cov_29.425113_cutoff_0_type_circular
Homo sapiens	NODE_6_length_1491_cov_4.346774_cutoff_5_type_circular
Homo sapiens	NODE_7_length_1486_cov_3.606328_cutoff_5_type_circular
Homo sapiens	NODE_9_length_1149_cov_8.937378_cutoff_5_type_circular
Homo sapiens	NODE_22_length_1146_cov_1.555447_cutoff_0_type_circular
Homo sapiens	NODE_16_length_1435_cov_2.380734_cutoff_5_type_circular
Homo sapiens	NODE_13_length_2033_cov_2.228227_cutoff_0_type_circular
Homo sapiens	NODE_14_length_1486_cov_2.672553_cutoff_0_type_circular
Homo sapiens	NODE_1_length_16696_cov_3.466232_cutoff_0_type_circular
Homo sapiens	NODE_4_length_2547_cov_2.405372_cutoff_0_type_circular
Homo sapiens	NODE_5_length_1996_cov_1.604601_cutoff_0_type_circular
Homo sapiens	NODE_7_length_1317_cov_1.742857_cutoff_0_type_circular
Homo sapiens	NODE_8_length_1230_cov_0.849501_cutoff_0_type_circular
Homo sapiens	NODE_2_length_1484_cov_1.500368_cutoff_5_type_circular
Homo sapiens	NODE_3_length_1149_cov_4.916830_cutoff_5_type_circular
Homo sapiens	NODE_27_length_1149_cov_1.574364_cutoff_0_type_circular
Homo sapiens	NODE_18_length_4873_cov_1.608512_cutoff_0_type_circular
Homo sapiens	NODE_25_length_2184_cov_19.283422_cutoff_0_type_circular
Homo sapiens	NODE_26_length_2162_cov_28.420147_cutoff_0_type_circular
Homo sapiens	NODE_27_length_1903_cov_28.762950_cutoff_0_type_circular
Homo sapiens	NODE_28_length_1826_cov_14.944673_cutoff_0_type_circular
Homo sapiens	NODE_30_length_1491_cov_37.589443_cutoff_0_type_circular
Homo sapiens	NODE_32_length_1149_cov_47.870841_cutoff_0_type_circular
Homo sapiens	NODE_8_length_6239_cov_14.403469_cutoff_5_type_circular
Homo sapiens	NODE_12_length_2846_cov_9.867598_cutoff_5_type_circular
Homo sapiens	NODE_13_length_1486_cov_18.909492_cutoff_5_type_circular
Homo sapiens	NODE_14_length_1321_cov_13.810720_cutoff_5_type_circular
Homo sapiens	NODE_17_length_2879_cov_5.799419_cutoff_0_type_circular
Homo sapiens	NODE_9_length_5912_cov_5.308038_cutoff_0_type_circular
Homo sapiens	NODE_15_length_3696_cov_81.907817_cutoff_0_type_circular
Homo sapiens	NODE_16_length_3184_cov_50.306510_cutoff_0_type_circular
Homo sapiens	NODE_18_length_3098_cov_2.664759_cutoff_0_type_circular
Homo sapiens	NODE_20_length_2846_cov_65.399044_cutoff_0_type_circular
Homo sapiens	NODE_21_length_2684_cov_30.775518_cutoff_0_type_circular
Homo sapiens	NODE_22_length_2547_cov_87.388430_cutoff_0_type_circular
Homo sapiens	NODE_24_length_1500_cov_2.644574_cutoff_0_type_circular
Homo sapiens	NODE_25_length_1495_cov_2.074561_cutoff_0_type_circular
Homo sapiens	NODE_26_length_1486_cov_93.813834_cutoff_0_type_circular
Homo sapiens	NODE_27_length_1149_cov_203.269080_cutoff_0_type_circular
Homo sapiens	NODE_3_length_7774_cov_1.978031_cutoff_5_type_circular
Homo sapiens	NODE_5_length_5677_cov_1.861261_cutoff_5_type_circular
Homo sapiens	NODE_8_length_3018_cov_45.626427_cutoff_5_type_circular
Homo sapiens	NODE_9_length_2506_cov_5.013451_cutoff_5_type_circular
Homo sapiens	NODE_10_length_1999_cov_3.638355_cutoff_5_type_circular
Homo sapiens	NODE_11_length_1337_cov_15.046281_cutoff_5_type_circular
Homo sapiens	NODE_14_length_1149_cov_1.967710_cutoff_0_type_circular
Homo sapiens	NODE_26_length_3696_cov_3.949566_cutoff_0_type_circular
Homo sapiens	NODE_28_length_3184_cov_1.839385_cutoff_0_type_circular
Homo sapiens	NODE_43_length_1491_cov_5.264663_cutoff_0_type_circular
Homo sapiens	NODE_45_length_1319_cov_2.650168_cutoff_0_type_circular
Homo sapiens	NODE_5_length_2507_cov_1.295798_cutoff_5_type_circular
Homo sapiens	NODE_8_length_1149_cov_8.657534_cutoff_5_type_circular
Inoviridae sp.	NODE_6_length_1672_cov_2.866667_cutoff_5_type_circular
Inoviridae sp.	NODE_7_length_6163_cov_6.039761_cutoff_0_type_circular
Inoviridae sp.	NODE_22_length_1672_cov_1.585761_cutoff_0_type_circular
Inoviridae sp.	NODE_4_length_16037_cov_2.178504_cutoff_0_type_circular
Inoviridae sp.	NODE_9_length_5293_cov_1.819590_cutoff_0_type_circular
Inoviridae sp.	NODE_7_length_3876_cov_2.129635_cutoff_5_type_circular
Inoviridae sp.	NODE_24_length_1672_cov_1.120388_cutoff_0_type_circular
Inoviridae sp.	NODE_6_length_5337_cov_3.720345_cutoff_0_type_circular
Inoviridae sp.	NODE_2_length_46653_cov_6.167820_cutoff_5_type_linears
Inoviridae sp.	NODE_2_length_4818_cov_11.436794_cutoff_5_type_circular
Inoviridae sp.	NODE_11_length_5337_cov_2.348369_cutoff_0_type_circular
Intestinibaculum porci	NODE_9_length_2888_cov_1.474828_cutoff_5_type_circular
Intestinimonas butyriciproducens	NODE_2_length_12822_cov_2.685939_cutoff_5_type_circular
Intestinimonas butyriciproducens	NODE_7_length_6313_cov_8.222276_cutoff_0_type_circular
Intestinimonas butyriciproducens;Clostridiales bacterium	NODE_5_length_10776_cov_6.784393_cutoff_5_type_linears
Intestinimonas butyriciproducens;Clostridiales bacterium	NODE_1_length_20129_cov_5.874513_cutoff_5_type_linears
Klebsiella grimontii	NODE_15_length_4970_cov_2.844518_cutoff_0_type_circular
Klebsiella oxytoca	NODE_22_length_2046_cov_85.638874_cutoff_0_type_circular
Klebsiella oxytoca	NODE_1_length_11747_cov_18.036059_cutoff_5_type_circular
Klebsiella phage JD001	NODE_1_length_43781_cov_2.910134_cutoff_5_type_circular
Klebsiella phage KpnM6E1	NODE_1_length_167120_cov_12.888558_cutoff_5_type_circular
Klebsiella phage phiKpS2	NODE_3_length_43522_cov_3.739555_cutoff_0_type_circular
Klebsiella phage P-K7R	NODE_2_length_53090_cov_5.252308_cutoff_0_type_circular
Klebsiella phage vB_KpM-Milk	NODE_1_length_175791_cov_3.908581_cutoff_5_type_circular
Klebsiella phage vB_KpM-Milk	NODE_1_length_175921_cov_10.352623_cutoff_0_type_circular
Klebsiella pneumoniae	NODE_27_length_2043_cov_3.267223_cutoff_0_type_circular
Klebsiella pneumoniae	NODE_8_length_4637_cov_15.694013_cutoff_0_type_circular
Klebsiella pneumoniae	NODE_12_length_4524_cov_48.177621_cutoff_0_type_circular
Klebsiella pneumoniae	NODE_17_length_2926_cov_3.032869_cutoff_0_type_circular
Klebsiella pneumoniae	NODE_22_length_1462_cov_39.772285_cutoff_0_type_circular
Klebsiella pneumoniae	NODE_13_length_4395_cov_1.886598_cutoff_0_type_circular
Klebsiella pneumoniae	NODE_17_length_3444_cov_2.113958_cutoff_0_type_circular
Klebsiella pneumoniae	NODE_9_length_4794_cov_12.848511_cutoff_0_type_circular
Klebsiella pneumoniae	NODE_20_length_4551_cov_16.603978_cutoff_0_type_circular
Klebsiella pneumoniae	NODE_32_length_2671_cov_49.306211_cutoff_0_type_circular
Klebsiella pneumoniae	NODE_25_length_2044_cov_4.406886_cutoff_0_type_circular
Klebsiella pneumoniae	NODE_1_length_53097_cov_2.850349_cutoff_0_type_circular
Klebsiella pneumoniae	NODE_11_length_3756_cov_12.749793_cutoff_0_type_circular
Klebsiella pneumoniae	NODE_17_length_5485_cov_3.956700_cutoff_0_type_circular
Klebsiella pneumoniae	NODE_4_length_7330_cov_1.671526_cutoff_5_type_circular
Klebsiella pneumoniae	NODE_8_length_5492_cov_1.884436_cutoff_5_type_circular
Klebsiella pneumoniae	NODE_1_length_97815_cov_5.564870_cutoff_5_type_circular
Klebsiella pneumoniae	NODE_7_length_3878_cov_106.832578_cutoff_0_type_circular
Klebsiella pneumoniae	NODE_14_length_3666_cov_65.929076_cutoff_0_type_circular
Klebsiella pneumoniae	NODE_18_length_2215_cov_7.106801_cutoff_0_type_circular
Klebsiella pneumoniae	NODE_14_length_2806_cov_6.432624_cutoff_0_type_circular
Klebsiella pneumoniae	NODE_2_length_8408_cov_117.126555_cutoff_0_type_circular
Klebsiella pneumoniae	NODE_6_length_4639_cov_249.593972_cutoff_0_type_circular
Klebsiella pneumoniae	NODE_13_length_2635_cov_308.479665_cutoff_0_type_circular
Klebsiella pneumoniae	NODE_22_length_1685_cov_2.582157_cutoff_0_type_circular
Klebsiella pneumoniae subsp. pneumoniae	NODE_19_length_4958_cov_4.129580_cutoff_0_type_circular
Klebsiella quasipneumoniae	NODE_24_length_2850_cov_10.071979_cutoff_0_type_circular
Klebsiella quasipneumoniae	NODE_11_length_3418_cov_2.085384_cutoff_0_type_circular
Klebsiella quasipneumoniae	NODE_19_length_2240_cov_10.937530_cutoff_0_type_circular
Klebsiella sp. FDAARGOS_511	NODE_11_length_4223_cov_72.821777_cutoff_0_type_circular
Klebsiella variicola	NODE_2_length_46514_cov_3.914610_cutoff_0_type_circular
Klebsiella variicola	NODE_7_length_3055_cov_1.404030_cutoff_5_type_circular
Lachnoclostridium phocaeense	NODE_5_length_15996_cov_1.883925_cutoff_0_type_circular
Lachnoclostridium phocaeense	NODE_23_length_2319_cov_2.445712_cutoff_0_type_circular
Lachnoclostridium phocaeense	NODE_18_length_2357_cov_0.720628_cutoff_0_type_circular
Lachnoclostridium sp. YL32	NODE_2_length_12032_cov_2.971525_cutoff_5_type_circular
Lachnoclostridium sp. YL32	NODE_14_length_2045_cov_1.783629_cutoff_0_type_circular
Lachnoclostridium sp. YL32	NODE_9_length_2012_cov_5.907692_cutoff_0_type_circular
Lachnoclostridium sp. YL32	NODE_27_length_1893_cov_1.479615_cutoff_0_type_circular
Lachnoclostridium sp. YL32	NODE_2_length_21283_cov_1.748346_cutoff_5_type_circular
Lachnoclostridium sp. YL32	NODE_16_length_2045_cov_1.665798_cutoff_0_type_circular
Lachnoclostridium sp. YL32	NODE_21_length_3606_cov_2.310721_cutoff_0_type_circular
Lachnospira eligens	NODE_12_length_4281_cov_2.508907_cutoff_0_type_circular
Lachnospira eligens	NODE_9_length_5407_cov_1.130682_cutoff_5_type_circular
Lachnospira eligens	NODE_7_length_2045_cov_1.227320_cutoff_5_type_circular
Lachnospira eligens	NODE_22_length_1946_cov_0.650357_cutoff_0_type_circular
Lachnospira eligens	NODE_10_length_2620_cov_0.897312_cutoff_5_type_circular
Lachnospira eligens	NODE_30_length_1167_cov_0.834615_cutoff_0_type_circular
Lachnospira eligens	NODE_13_length_4210_cov_1.294146_cutoff_0_type_circular
Lachnospiraceae bacterium	NODE_8_length_9513_cov_1.759322_cutoff_0_type_circular
Lachnospiraceae bacterium	NODE_8_length_8035_cov_2.375063_cutoff_0_type_circular
[truncated: 1,700 more rows]
