# Supplementary material for: Lowered Abundance of Gut Bacteriophage Species Is Associated With Human Cancer Cachexia
Source: J Cachexia Sarcopenia Muscle. 2026 Jun 7;17(3):e70324. doi: 10.1002/jcsm.70324 (PMC13243887; doi:10.1002/jcsm.70324)
Supplement: Supplementary file 15 — Table S5: jcsm70324‐sup‐0015‐Supplementary_TableS5.xlsx. De novo annotated species contigs by BLASTn mapping against the NT‐database in 2022 under the morphology‐based ICTV phage taxonomy that were significantly different in abundance (p < 0.05) in cachectic (n = 78) compared to non‐cachectic cancer patients (n = 42) in t‐test. [file JCSM-17-e70324-s021.xlsx]

## Sheet: Suppl. Tab. 5
Supplementary Table S5. De novo assembled species contigs annotated by BLASTn mapping against the NT-database in 2022 under the morphology-based ICTV phage taxonomy that were significantly different in abundance (P < 0.05) in cachectic (n = 78) compared to non-cachectic cancer patients (n = 42) in t-test.
Species	Assembly node and Contig ID	P value
[Eubacterium] rectale	NODE_27_length_3077_cov_0.974576_cutoff_0_type_circular	0.0151421
[Eubacterium] rectale	NODE_29_length_3073_cov_1.100475_cutoff_0_type_circular	0.0258751
[Eubacterium] rectale DSM 17629	NODE_1_length_103290_cov_5.791621_cutoff_5_type_linears	0.0248526
[Eubacterium] rectale DSM 17629	NODE_13_length_3228_cov_3.239278_cutoff_5_type_circular	0.0134351
[Eubacterium] rectale DSM 17629	NODE_3_length_5174_cov_1.916782_cutoff_5_type_circular	0.0400027
[Eubacterium] rectale DSM 17629	NODE_34_length_2583_cov_1.062704_cutoff_0_type_circular	0.0227615
[Eubacterium] rectale DSM 17629	NODE_43_length_2175_cov_1.849121_cutoff_0_type_circular	0.0201882
[Eubacterium] rectale DSM 17629	NODE_8_length_3881_cov_2.228290_cutoff_5_type_circular	0.047634
[Eubacterium] rectale M104/1	NODE_15_length_3291_cov_1.050569_cutoff_0_type_circular	0.00158121
[Eubacterium] rectale M104/1	NODE_28_length_1983_cov_1.088901_cutoff_0_type_circular	0.0266048
[Eubacterium] rectale M104/1	NODE_28_length_3147_cov_1.243046_cutoff_0_type_circular	0.0291494
[Eubacterium] rectale M104/1	NODE_4_length_6448_cov_1.635817_cutoff_0_type_circular	0.0191039
[Eubacterium] rectale M104/1	NODE_6_length_6919_cov_1.728357_cutoff_5_type_circular	0.0122622
[Ruminococcus] torques	NODE_29_length_3264_cov_1.320370_cutoff_0_type_circular	0.0136699
[Ruminococcus] torques L2-14	NODE_7_length_3666_cov_2.535179_cutoff_5_type_circular	0.0320003
Anaerobutyricum hallii	NODE_5_length_1866_cov_6.433583_cutoff_5_type_linears	0.00921306
Anaerostipes hadrus	NODE_12_length_2919_cov_4.640043_cutoff_5_type_circular	0.0251345
Anaerostipes hadrus	NODE_5_length_10999_cov_13.619941_cutoff_5_type_linears	0.0237529
Bacteriophage sp.	NODE_7_length_9376_cov_3.013082_cutoff_0_type_circular	0.0226336
Bacteroides fragilis	NODE_1_length_81676_cov_3.273480_cutoff_0_type_circular	0.00458738
Bacteroides fragilis	NODE_5_length_2622_cov_21.833667_cutoff_5_type_circular	0.0350393
Bacteroides sp. A1C1	NODE_1_length_45732_cov_21.402982_cutoff_5_type_linears	0.0351234
Bacteroides sp. M10	NODE_5_length_27499_cov_5.348166_cutoff_5_type_linears	0.0386568
Bacteroides stercoris	NODE_37_length_1784_cov_1.570911_cutoff_0_type_circular	0.00613448
Bacteroides uniformis	NODE_3_length_6515_cov_3.786475_cutoff_0_type_circular	0.0319511
Bifidobacterium longum subsp. infantis	NODE_19_length_2500_cov_3.031606_cutoff_0_type_circular	0.0479549
Bifidobacterium longum subsp. infantis	NODE_5_length_6616_cov_10.948374_cutoff_5_type_circular	0.0371971
Blautia obeum A2-162	NODE_14_length_3003_cov_0.862309_cutoff_0_type_circular	0.0104085
Blautia sp. SC05B48	NODE_5_length_5951_cov_1.245536_cutoff_0_type_circular	0.00752567
Blautia sp. SC05B48	NODE_8_length_5951_cov_2.008070_cutoff_5_type_circular	0.00368402
Blautia wexlerae	NODE_6_length_10231_cov_6.154295_cutoff_5_type_linears	0.0103012
butyrate-producing bacterium SS3/4	NODE_4_length_4455_cov_1.510397_cutoff_5_type_circular	0.0477266
Caudovirales sp.	NODE_2_length_48269_cov_22.617320_cutoff_5_type_circular	0.0251616
Christensenellaceae bacterium	NODE_5_length_10842_cov_2.001027_cutoff_5_type_circular	0.0237466
Clostridioides difficile	NODE_5_length_952_cov_7.717576_cutoff_5_type_linears	0.0434913
Clostridioides difficile	NODE_6_length_12450_cov_9.589548_cutoff_5_type_linears	0.0486331
Clostridium saccharobutylicum	NODE_13_length_1227_cov_2.284545_cutoff_0_type_circular	0.0325487
Clostridium septicum	NODE_6_length_11797_cov_7.188860_cutoff_5_type_circular	0.0121505
Clostridium septicum	NODE_8_length_5919_cov_1.259151_cutoff_0_type_circular	0.00851685
Coprococcus catus;Coprococcus catus GD/7	NODE_18_length_1313_cov_0.974705_cutoff_0_type_circular	0.0280648
Coprococcus catus;Coprococcus catus GD/7	NODE_47_length_1313_cov_1.260540_cutoff_0_type_circular	0.0462409
Dialister hominis	NODE_4_length_16209_cov_1.892240_cutoff_5_type_circular	0.0322755
Enterocloster bolteae	NODE_1_length_20720_cov_5.151168_cutoff_5_type_linears	0.0444535
Enterocloster bolteae	NODE_2_length_6712_cov_10.004708_cutoff_5_type_linears	0.000133479
Erysipelotrichaceae bacterium GAM147	NODE_12_length_2437_cov_1.647619_cutoff_5_type_circular	0.0390457
Erysipelotrichaceae bacterium GAM147	NODE_14_length_2257_cov_0.967606_cutoff_0_type_circular	0.0487469
Erysipelotrichaceae bacterium GAM147	NODE_20_length_2389_cov_0.745800_cutoff_0_type_circular	0.0104655
Faecalibacterium duncaniae	NODE_2_length_17749_cov_1.705539_cutoff_5_type_circular	0.00141683
Faecalibacterium duncaniae	NODE_6_length_10248_cov_7.295623_cutoff_5_type_linears	0.000967417
Faecalibacterium prausnitzii	NODE_1_length_101699_cov_2.282420_cutoff_5_type_circular	0.0100298
Faecalibacterium prausnitzii	NODE_1_length_84917_cov_5.652282_cutoff_5_type_circular	0.00353831
Faecalibacterium prausnitzii	NODE_11_length_11593_cov_5.595413_cutoff_5_type_linears	0.0261441
Faecalibacterium prausnitzii	NODE_21_length_1923_cov_0.982739_cutoff_0_type_circular	0.0061233
Faecalibacterium prausnitzii	NODE_26_length_1274_cov_1.273758_cutoff_0_type_circular	0.0292507
Faecalibacterium prausnitzii	NODE_3_length_116821_cov_6.454788_cutoff_5_type_linears	0.00469841
Faecalibacterium prausnitzii	NODE_5_length_16911_cov_1.957638_cutoff_0_type_circular	0.0350869
Faecalibacterium prausnitzii	NODE_5_length_2056_cov_1.057543_cutoff_5_type_circular	0.00313911
Faecalibacterium prausnitzii	NODE_5_length_3384_cov_6.787535_cutoff_5_type_linears	0.0325958
Faecalibacterium prausnitzii	NODE_5_length_8350_cov_4.128907_cutoff_5_type_circular	0.00504972
Faecalibacterium prausnitzii	NODE_6_length_9074_cov_3.048173_cutoff_5_type_circular	0.00523819
Faecalibacterium prausnitzii	NODE_7_length_17632_cov_5.669123_cutoff_5_type_linears	0.0111298
Faecalibacterium prausnitzii	NODE_7_length_3951_cov_1.463389_cutoff_0_type_circular	0.00963448
Faecalibacterium prausnitzii L2-6	NODE_12_length_1923_cov_0.659243_cutoff_0_type_circular	0.00496333
Faecalibacterium prausnitzii L2-6	NODE_2_length_47372_cov_7.425781_cutoff_5_type_linears	0.000125342
Faecalibacterium prausnitzii L2-6	NODE_8_length_26845_cov_5.083202_cutoff_5_type_linears	0.00069309
Faecalibacterium prausnitzii SL3/3	NODE_1_length_187299_cov_7.405515_cutoff_5_type_linears	0.00619925
Faecalibacterium prausnitzii SL3/3	NODE_1_length_19578_cov_4.013007_cutoff_5_type_circular	0.0143498
Faecalibacterium prausnitzii SL3/3	NODE_3_length_15619_cov_5.428286_cutoff_5_type_linears	0.0236442
Faecalibacterium sp. HTFF	NODE_13_length_4326_cov_1.136937_cutoff_0_type_circular	0.0443521
Faecalibacterium sp. HTFF	NODE_5_length_15264_cov_6.577591_cutoff_5_type_linears	0.00896605
Faecalibacterium sp. I2392	NODE_3_length_749_cov_9.720257_cutoff_5_type_linears	0.00450057
Faecalibacterium sp. I3389	NODE_3_length_37490_cov_5.644113_cutoff_5_type_circular	0.00350445
Faecalibacterium sp. I4179	NODE_8_length_14548_cov_6.887803_cutoff_5_type_linears	0.00713382
Faecalibacterium sp. I4384	NODE_1_length_17593_cov_10.740124_cutoff_5_type_linears	0.00547459
Faecalibacterium sp. I4384	NODE_3_length_7578_cov_1.473896_cutoff_5_type_circular	0.00854047
Faecalibacterium sp. I4384	NODE_35_length_2056_cov_0.649559_cutoff_0_type_circular	0.00093491
Faecalibacterium sp. IP118	NODE_1_length_4556_cov_5.942651_cutoff_5_type_linears	0.000474245
Faecalibacterium sp. IP329	NODE_3_length_27488_cov_2.511458_cutoff_5_type_circular	0.0115628
Faecalibacterium sp. IP329	NODE_3_length_36398_cov_5.982906_cutoff_5_type_circular	0.00267896
Faecalibacterium sp. IP329	NODE_4_length_41116_cov_6.095587_cutoff_5_type_linears	0.00680357
Flavonifractor plautii	NODE_10_length_4710_cov_0.932359_cutoff_0_type_circular	0.03749
Homo sapiens	NODE_1_length_16686_cov_5.604565_cutoff_5_type_linears	0.0490653
Lachnospira eligens	NODE_10_length_2620_cov_0.897312_cutoff_5_type_circular	0.00428191
Lachnospira eligens	NODE_12_length_4281_cov_2.508907_cutoff_0_type_circular	0.029619
Lachnospira eligens	NODE_22_length_1946_cov_0.650357_cutoff_0_type_circular	0.0276807
Lachnospira eligens	NODE_30_length_1167_cov_0.834615_cutoff_0_type_circular	0.00506787
Lachnospira eligens	NODE_7_length_2045_cov_1.227320_cutoff_5_type_circular	0.0319522
Lachnospira eligens	NODE_9_length_5407_cov_1.130682_cutoff_5_type_circular	0.00457856
Lachnospiraceae bacterium GAM79	NODE_1_length_74223_cov_5.231807_cutoff_5_type_linears	0.03342
Lachnospiraceae bacterium GAM79	NODE_4_length_22383_cov_5.147196_cutoff_5_type_linears	0.0224003
Lactobacillus johnsonii	NODE_10_length_1471_cov_1.563244_cutoff_5_type_circular	0.0440744
Longicatena caecimuris	NODE_1_length_6366_cov_10.521718_cutoff_5_type_linears	0.0240564
Megamonas funiformis	NODE_6_length_687_cov_10.512500_cutoff_5_type_linears	0.0422943
Megasphaera elsdenii 14-14	NODE_5_length_54087_cov_6.923666_cutoff_5_type_circular	0.0129339
Methanobrevibacter smithii	NODE_23_length_4368_cov_1.839660_cutoff_0_type_circular	0.0259334
Microviridae sp.	NODE_1_length_6889_cov_1.386424_cutoff_0_type_circular	0.0359245
Myoviridae sp.	NODE_1_length_86346_cov_3.890604_cutoff_5_type_circular	0.0375005
Myoviridae sp.	NODE_1_length_86641_cov_42.041334_cutoff_0_type_circular	0.0331681
Myoviridae sp.	NODE_11_length_3637_cov_3.025641_cutoff_0_type_circular	0.0276322
Myoviridae sp.	NODE_12_length_1968_cov_4.043998_cutoff_5_type_circular	0.0149928
Myoviridae sp.	NODE_21_length_1427_cov_0.594615_cutoff_0_type_circular	0.0420955
Myoviridae sp.	NODE_21_length_2071_cov_1.550926_cutoff_0_type_circular	0.0478483
Myoviridae sp. ctdSc46;Myoviridae sp. ctyFl19	NODE_21_length_1194_cov_1.081537_cutoff_0_type_circular	0.0300116
Odoribacter splanchnicus	NODE_4_length_6517_cov_13.001408_cutoff_0_type_circular	0.046818
Odoribacter splanchnicus	NODE_6_length_6516_cov_12.139928_cutoff_0_type_circular	0.045848
Oppiella nova	NODE_1_length_16737_cov_10.648284_cutoff_5_type_linears	0.0426238
Oscillospiraceae bacterium	NODE_2_length_110712_cov_5.730217_cutoff_5_type_linears	0.0496245
Phocaeicola dorei	NODE_18_length_2838_cov_2.366286_cutoff_0_type_circular	0.0448457
Phocaeicola vulgatus	NODE_3_length_37156_cov_11.201653_cutoff_0_type_circular	0.0437803
Prevotella copri	NODE_4_length_14543_cov_29.716773_cutoff_0_type_circular	0.0245492
Roseburia intestinalis	NODE_15_length_1401_cov_2.279435_cutoff_5_type_circular	0.0343704
Roseburia intestinalis	NODE_24_length_3375_cov_1.408867_cutoff_0_type_circular	0.0179929
Roseburia intestinalis L1-82	NODE_11_length_1880_cov_2.302339_cutoff_0_type_circular	0.0325079
Roseburia intestinalis L1-82	NODE_28_length_1880_cov_1.670280_cutoff_0_type_circular	0.0431999
Roseburia intestinalis L1-82	NODE_6_length_11621_cov_1.708631_cutoff_0_type_circular	0.0419348
Roseburia intestinalis M50/1	NODE_42_length_1401_cov_1.876766_cutoff_0_type_circular	0.0246832
Roseburia intestinalis M50/1	NODE_7_length_1436_cov_3.158136_cutoff_5_type_circular	0.028329
Roseburia intestinalis XB6B4	NODE_2_length_10276_cov_3.341610_cutoff_0_type_circular	0.00253432
Roseburia intestinalis XB6B4	NODE_3_length_30076_cov_1.234165_cutoff_0_type_circular	0.0489989
Roseburia intestinalis XB6B4	NODE_3_length_7219_cov_3.036943_cutoff_5_type_circular	0.0440406
Ruminococcus bicirculans	NODE_2_length_45257_cov_8.501352_cutoff_5_type_circular	0.0428773
Salmonella enterica subsp. enterica serovar Tennessee	NODE_9_length_4095_cov_4.664315_cutoff_0_type_circular	0.0141647
Simiaoa sunii	NODE_4_length_10528_cov_2.152101_cutoff_5_type_circular	0.0148062
Simiaoa sunii	NODE_5_length_11268_cov_1.456961_cutoff_5_type_circular	0.00789861
Simiaoa sunii	NODE_6_length_10526_cov_2.805462_cutoff_5_type_circular	0.0158022
Siphoviridae sp.	NODE_11_length_2102_cov_2.415696_cutoff_5_type_circular	0.00735834
Siphoviridae sp.	NODE_13_length_2559_cov_1.124178_cutoff_0_type_circular	0.0492464
Siphoviridae sp.	NODE_26_length_1185_cov_1.158790_cutoff_0_type_circular	0.0284077
Siphoviridae sp.	NODE_3_length_32163_cov_10.366119_cutoff_0_type_circular	0.0490467
Siphoviridae sp.	NODE_4_length_24437_cov_2.447799_cutoff_5_type_circular	0.0166632
Siphoviridae sp.	NODE_4_length_34508_cov_7.209912_cutoff_0_type_circular	0.0423603
Siphoviridae sp.	NODE_4_length_39369_cov_4.493145_cutoff_0_type_circular	0.0149493
Siphoviridae sp.	NODE_42_length_2342_cov_3.052370_cutoff_0_type_circular	0.022525
Siphoviridae sp.	NODE_5_length_1732_cov_5.615576_cutoff_5_type_linears	0.0469807
Siphoviridae sp.	NODE_5_length_22059_cov_1.465302_cutoff_5_type_circular	0.0115859
Siphoviridae sp.	NODE_5_length_36935_cov_7.575473_cutoff_5_type_linears	0.00241167
Siphoviridae sp.	NODE_8_length_1644_cov_2.086355_cutoff_5_type_circular	0.0459544
Streptococcus equinus	NODE_4_length_14113_cov_5.606678_cutoff_5_type_linears	0.0372203
Streptococcus equinus	NODE_5_length_13918_cov_6.172939_cutoff_5_type_linears	0.0392801
Streptococcus salivarius	NODE_22_length_1303_cov_1.568878_cutoff_0_type_circular	0.0401525
Streptococcus salivarius	NODE_4_length_3306_cov_2.557093_cutoff_5_type_circular	0.0375572
Streptococcus salivarius	NODE_5_length_3285_cov_2.408803_cutoff_5_type_circular	0.0276229
Streptococcus thermophilus	NODE_6_length_1686_cov_2.464400_cutoff_0_type_circular	0.0411471
Streptococcus thermophilus	NODE_8_length_2014_cov_1.521463_cutoff_5_type_circular	0.0221219
Succinivibrio dextrinosolvens	NODE_21_length_2279_cov_1.992100_cutoff_0_type_circular	0.0320189
uncultured bacterium	NODE_11_length_4610_cov_7.630828_cutoff_0_type_circular	0.0222299
uncultured bacterium	NODE_12_length_4529_cov_12.377783_cutoff_5_type_circular	0.0161024
uncultured bacterium	NODE_14_length_2205_cov_0.923965_cutoff_0_type_circular	0.0230399
uncultured bacterium	NODE_18_length_2205_cov_16.695861_cutoff_0_type_circular	0.030352
uncultured bacterium	NODE_2_length_33163_cov_10.997578_cutoff_0_type_circular	0.0269456
uncultured bacterium	NODE_2_length_36595_cov_3.100746_cutoff_0_type_circular	0.0367303
uncultured bacterium	NODE_2_length_8088_cov_22.054893_cutoff_5_type_circular	0.00539671
uncultured bacterium	NODE_20_length_2205_cov_1.217998_cutoff_0_type_circular	0.0134128
uncultured bacterium	NODE_21_length_2205_cov_13.193936_cutoff_0_type_circular	0.0214024
uncultured bacterium	NODE_21_length_2205_cov_3.547161_cutoff_0_type_circular	0.0296612
uncultured bacterium	NODE_22_length_4610_cov_4.959625_cutoff_0_type_circular	0.0183674
uncultured bacterium	NODE_24_length_2205_cov_1.305582_cutoff_0_type_circular	0.0472562
uncultured bacterium	NODE_25_length_2205_cov_14.424928_cutoff_0_type_circular	0.0365237
uncultured bacterium	NODE_27_length_1352_cov_1.174694_cutoff_0_type_circular	0.0178071
uncultured bacterium	NODE_28_length_1281_cov_0.511265_cutoff_0_type_circular	0.0412992
uncultured bacterium	NODE_5_length_38015_cov_4.329418_cutoff_0_type_circular	0.00348785
uncultured bacterium	NODE_9_length_4610_cov_2.126032_cutoff_0_type_circular	0.0214414
uncultured Clostridia bacterium	NODE_6_length_3251_cov_1.205186_cutoff_5_type_circular	0.0189695
uncultured human fecal virus	NODE_19_length_1800_cov_4.084280_cutoff_0_type_circular	0.014675
uncultured human fecal virus	NODE_25_length_1601_cov_3.148575_cutoff_0_type_circular	0.0149187
uncultured human fecal virus	NODE_7_length_8119_cov_2.060185_cutoff_5_type_circular	0.0439884
uncultured organism	NODE_3_length_25443_cov_7.913098_cutoff_5_type_linears	0.0145611
uncultured organism	NODE_31_length_1675_cov_0.667313_cutoff_0_type_circular	0.0240483
uncultured organism	NODE_39_length_1644_cov_0.746210_cutoff_0_type_circular	0.0089041
uncultured organism	NODE_4_length_24572_cov_15.419800_cutoff_5_type_linears	0.00382066
uncultured organism	NODE_6_length_21307_cov_3.039707_cutoff_0_type_circular	0.00388884
uncultured organism	NODE_8_length_3498_cov_1.259270_cutoff_0_type_circular	0.014866
uncultured prokaryote	NODE_14_length_3352_cov_6.962171_cutoff_0_type_circular	0.0225042
uncultured prokaryote	NODE_19_length_2645_cov_5.040508_cutoff_0_type_circular	0.0434868
uncultured prokaryote	NODE_29_length_3352_cov_5.807132_cutoff_0_type_circular	0.0199103
uncultured prokaryote	NODE_8_length_5648_cov_2.155226_cutoff_0_type_circular	0.0418445
unidentified plasmid	NODE_1_length_50846_cov_6.423214_cutoff_5_type_circular	0.0472204
unidentified plasmid	NODE_13_length_6664_cov_1.240324_cutoff_0_type_circular	0.00544185
unidentified plasmid	NODE_2_length_17116_cov_1.571841_cutoff_0_type_circular	0.0123394
Veillonella atypica	NODE_21_length_1384_cov_1.055688_cutoff_0_type_circular	0.0260543
