# Supplementary material for: Lowered Abundance of Gut Bacteriophage Species Is Associated With Human Cancer Cachexia
Source: J Cachexia Sarcopenia Muscle. 2026 Jun 7;17(3):e70324. doi: 10.1002/jcsm.70324 (PMC13243887; doi:10.1002/jcsm.70324)
Supplement: Supplementary file 16 — Table S6: jcsm70324‐sup‐0016‐Supplementary_TableS6.xlsx. De novo annotated contigs by BLASTn mapping against the NT‐database in 2022 under the morphology‐based ICTV phage taxonomy that were significantly different in abundance (p < 0.05) in cachectic (n = 78) compared to non‐cachectic cancer patients (n = 42) in LinDA analysis. [file JCSM-17-e70324-s012.xlsx]

## Sheet: Suppl. Tab. 6
Supplementary Table S6. De novo assembled species contigs annotated by BLASTn mapping against the NT-database in 2022 under the morphology-based ICTV phage taxonomy that were significantly different in abundance (P < 0.05) in cachectic (n = 78) compared to non-cachectic cancer patients (n = 42) in LinDA analysis.
Species name	Asembly node and Contig ID	Mean basic abundance whole cohort	log2-fold change	lfcSE	stat	P value	P value adjusted
[Eubacterium] rectale	NODE_4_length_3143_cov_24.578581_cutoff_5_type_circular	757.948	-1.047	0.464544	-2.25382	0.0260535	0.375591
[Eubacterium] rectale DSM 17629	NODE_2_length_5150_cov_3.232132_cutoff_5_type_circular	150.595	-1.2169	0.422152	-2.8826	0.00468774	0.288567
[Eubacterium] rectale DSM 17629	NODE_1_length_37782_cov_5.770469_cutoff_5_type_linears	857.437	-0.887858	0.33824	-2.62494	0.0098135	0.310096
[Eubacterium] rectale DSM 17629	NODE_8_length_3881_cov_2.228290_cutoff_5_type_circular	160.455	-0.847931	0.339969	-2.49414	0.0140108	0.310096
[Eubacterium] rectale DSM 17629	NODE_1_length_103290_cov_5.791621_cutoff_5_type_linears	5622.33	-0.650581	0.266313	-2.44292	0.0160504	0.310096
[Eubacterium] rectale DSM 17629	NODE_3_length_5174_cov_1.916782_cutoff_5_type_circular	137.314	-0.952104	0.393817	-2.41763	0.017152	0.310096
[Eubacterium] rectale M104/1	NODE_6_length_6919_cov_1.728357_cutoff_5_type_circular	205.876	-1.09585	0.381475	-2.87265	0.00482781	0.288567
[Eubacterium] rectale M104/1	NODE_2_length_19246_cov_5.221926_cutoff_5_type_linears	564.35	-0.789391	0.31729	-2.48791	0.0142457	0.310096
[Eubacterium] rectale M104/1	NODE_3_length_22592_cov_5.282172_cutoff_5_type_linears	826.548	-0.765968	0.30904	-2.47854	0.0146059	0.310096
[Ruminococcus] gnavus	NODE_1_length_30148_cov_4.350255_cutoff_5_type_circular	1243.08	-0.492417	0.247188	-1.99207	0.0486721	0.49715
Anaerobutyricum hallii	NODE_1_length_71161_cov_6.540910_cutoff_5_type_linears	5322.87	-0.51189	0.221545	-2.31054	0.022595	0.356577
Anaerobutyricum hallii	NODE_5_length_16766_cov_1.588257_cutoff_0_type_circular	281.861	-0.379428	0.169594	-2.23727	0.0271467	0.375591
Anaerobutyricum hallii	NODE_2_length_14147_cov_2.166334_cutoff_5_type_circular	339.163	-0.60086	0.285378	-2.10549	0.0373693	0.449322
Anaerobutyricum hallii	NODE_9_length_5875_cov_4.664231_cutoff_0_type_circular	116.335	-1.0599	0.524795	-2.01965	0.045685	0.495075
Anaerostipes hadrus	NODE_5_length_10999_cov_13.619941_cutoff_5_type_linears	3538.39	-0.881298	0.400713	-2.19933	0.0298042	0.396083
Bacteroides fragilis	NODE_1_length_81676_cov_3.273480_cutoff_0_type_circular	6283.88	-0.77526	0.292789	-2.64784	0.00920799	0.310096
Blautia liquoris	NODE_1_length_17768_cov_5.579899_cutoff_5_type_linears	1291.55	-0.523289	0.249294	-2.09909	0.0379413	0.450831
Blautia massiliensis	NODE_5_length_6349_cov_1.450177_cutoff_5_type_circular	242.451	-0.584336	0.203336	-2.87375	0.00481224	0.288567
Blautia obeum A2-162	NODE_1_length_600696_cov_2.832882_cutoff_5_type_circular	27852.3	-0.471166	0.187852	-2.50818	0.0134937	0.310096
Blautia obeum A2-162	NODE_2_length_78391_cov_5.434465_cutoff_5_type_linears	2734.44	-0.415395	0.207842	-1.99861	0.0479492	0.49715
Blautia wexlerae	NODE_6_length_10231_cov_6.154295_cutoff_5_type_linears	1429.19	-0.800751	0.310729	-2.57701	0.0111979	0.310096
Blautia wexlerae	NODE_4_length_14636_cov_3.692329_cutoff_5_type_circular	661.09	-0.655057	0.265094	-2.47104	0.0149002	0.310096
Blautia wexlerae	NODE_7_length_7035_cov_2.556456_cutoff_5_type_circular	194.526	-0.770562	0.336316	-2.29118	0.0237272	0.358743
Blautia wexlerae	NODE_11_length_2671_cov_1.865959_cutoff_5_type_circular	146.084	-0.846493	0.390109	-2.16989	0.0320194	0.416054
butyrate-producing bacterium SS3/4	NODE_3_length_44146_cov_5.979781_cutoff_5_type_linears	125.451	-0.499899	0.206573	-2.41996	0.0170477	0.310096
Caudovirales sp.	NODE_2_length_48269_cov_22.617320_cutoff_5_type_circular	333.728	-0.710139	0.286772	-2.47632	0.0146926	0.310096
Dorea longicatena	NODE_9_length_7363_cov_1.295191_cutoff_0_type_circular	180.921	-0.641549	0.261667	-2.45178	0.0156799	0.310096
Dorea longicatena	NODE_3_length_13047_cov_7.564706_cutoff_5_type_linears	496.097	-0.518812	0.221536	-2.34189	0.0208627	0.341336
Enterocloster bolteae	NODE_2_length_6712_cov_10.004708_cutoff_5_type_linears	1188.81	-0.663453	0.328887	-2.01727	0.0459369	0.495075
Escherichia coli	NODE_1_length_147996_cov_44.463011_cutoff_5_type_linears	3633.8	1.15372	0.573601	2.01136	0.0465665	0.495075
Faecalibacterium duncaniae	NODE_2_length_17749_cov_1.705539_cutoff_5_type_circular	228.101	-0.825336	0.262206	-3.14766	0.00208432	0.288567
Faecalibacterium duncaniae	NODE_6_length_10248_cov_7.295623_cutoff_5_type_linears	447.117	-0.716387	0.268953	-2.66362	0.00881091	0.310096
Faecalibacterium prausnitzii	NODE_1_length_84917_cov_5.652282_cutoff_5_type_circular	1310.49	-0.707616	0.236999	-2.98573	0.00344045	0.288567
Faecalibacterium prausnitzii	NODE_6_length_9074_cov_3.048173_cutoff_5_type_circular	344.387	-1.26363	0.440195	-2.87061	0.00485707	0.288567
Faecalibacterium prausnitzii	NODE_5_length_8350_cov_4.128907_cutoff_5_type_circular	261.763	-0.882996	0.339937	-2.59752	0.0105851	0.310096
Faecalibacterium prausnitzii	NODE_1_length_101699_cov_2.282420_cutoff_5_type_circular	1574.79	-0.556772	0.218391	-2.54943	0.0120721	0.310096
Faecalibacterium prausnitzii	NODE_3_length_116821_cov_6.454788_cutoff_5_type_linears	8113.32	-0.690529	0.276647	-2.49607	0.0139387	0.310096
Faecalibacterium prausnitzii	NODE_3_length_81576_cov_6.270513_cutoff_5_type_circular	1286.56	-0.542994	0.220177	-2.46617	0.0150941	0.310096
Faecalibacterium prausnitzii	NODE_7_length_3951_cov_1.463389_cutoff_0_type_circular	183.43	-0.996227	0.412225	-2.41671	0.0171934	0.310096
Faecalibacterium prausnitzii	NODE_7_length_17632_cov_5.669123_cutoff_5_type_linears	350.877	-0.625986	0.288678	-2.16846	0.0321309	0.416054
Faecalibacterium prausnitzii	NODE_5_length_16911_cov_1.957638_cutoff_0_type_circular	157.621	-0.532432	0.250477	-2.12568	0.035615	0.438672
Faecalibacterium prausnitzii L2-6	NODE_8_length_26845_cov_5.083202_cutoff_5_type_linears	1052.1	-0.849343	0.293272	-2.89609	0.00450382	0.288567
Faecalibacterium prausnitzii L2-6	NODE_2_length_47372_cov_7.425781_cutoff_5_type_linears	3936.18	-0.755627	0.261947	-2.88466	0.00465931	0.288567
Faecalibacterium prausnitzii SL3/3	NODE_1_length_187299_cov_7.405515_cutoff_5_type_linears	10011.6	-0.679748	0.296165	-2.29517	0.0234902	0.358743
Faecalibacterium sp. HTFF	NODE_5_length_15264_cov_6.577591_cutoff_5_type_linears	259.265	-0.625254	0.205107	-3.04843	0.00283989	0.288567
Faecalibacterium sp. I3389	NODE_3_length_37490_cov_5.644113_cutoff_5_type_circular	2253.25	-0.830217	0.368187	-2.25488	0.0259852	0.375591
Faecalibacterium sp. I4179	NODE_8_length_14548_cov_6.887803_cutoff_5_type_linears	617.154	-0.844778	0.275824	-3.06274	0.0027172	0.288567
Faecalibacterium sp. I4179	NODE_1_length_19889_cov_9.040330_cutoff_5_type_linears	1073.4	-1.00799	0.390738	-2.5797	0.0111156	0.310096
Faecalibacterium sp. I4384	NODE_3_length_7578_cov_1.473896_cutoff_5_type_circular	185.833	-0.885202	0.345812	-2.55978	0.0117371	0.310096
Faecalibacterium sp. IP118	NODE_1_length_4556_cov_5.942651_cutoff_5_type_linears	564.262	-1.22202	0.413504	-2.95527	0.00377271	0.288567
Faecalibacterium sp. IP329	NODE_3_length_36398_cov_5.982906_cutoff_5_type_circular	415.787	-0.760532	0.243683	-3.12099	0.00226656	0.288567
Faecalibacterium sp. IP329	NODE_3_length_27488_cov_2.511458_cutoff_5_type_circular	637.986	-0.73011	0.239722	-3.04566	0.00286429	0.288567
Faecalibacterium sp. IP329	NODE_4_length_41116_cov_6.095587_cutoff_5_type_linears	1084.24	-0.626014	0.234786	-2.66632	0.00874442	0.310096
Lachnospiraceae bacterium GAM79	NODE_4_length_22383_cov_5.147196_cutoff_5_type_linears	510.367	-0.476514	0.231943	-2.05444	0.0421414	0.489228
Lactobacillus paragasseri	NODE_1_length_208259_cov_2.069542_cutoff_5_type_circular	1287.96	0.949512	0.379602	2.50133	0.0137437	0.310096
Ligilactobacillus salivarius UCC118	NODE_6_length_63213_cov_25.609787_cutoff_0_type_circular	268.469	1.07113	0.457711	2.34019	0.0209533	0.341336
Myoviridae sp.	NODE_2_length_14453_cov_7.563381_cutoff_5_type_linears	1034.88	-0.74172	0.301238	-2.46224	0.015252	0.310096
Oscillospiraceae bacterium	NODE_13_length_5577_cov_1.767706_cutoff_0_type_circular	398.769	-0.818728	0.309698	-2.64364	0.0093166	0.310096
Prevotella copri	NODE_4_length_14543_cov_29.716773_cutoff_0_type_circular	349.063	-1.17179	0.468829	-2.49941	0.0138148	0.310096
Roseburia hominis;Roseburia hominis A2-183	NODE_18_length_3004_cov_0.844977_cutoff_0_type_circular	189.881	-0.92537	0.432122	-2.14146	0.0342937	0.427613
Roseburia intestinalis L1-82	NODE_2_length_17387_cov_1.654461_cutoff_0_type_circular	387.22	-0.855357	0.333114	-2.56776	0.0114844	0.310096
Roseburia intestinalis L1-82	NODE_6_length_8461_cov_2.555076_cutoff_5_type_circular	219.621	-0.604807	0.255188	-2.37005	0.0194077	0.332233
Roseburia intestinalis L1-82	NODE_5_length_17349_cov_4.505284_cutoff_5_type_circular	320.969	-0.731045	0.326755	-2.23729	0.0271452	0.375591
Roseburia intestinalis L1-82	NODE_6_length_11621_cov_1.708631_cutoff_0_type_circular	389.586	-0.694929	0.337055	-2.06177	0.0414261	0.486516
Roseburia intestinalis M50/1	NODE_15_length_5809_cov_2.030095_cutoff_0_type_circular	160.575	-0.772184	0.382268	-2.02	0.0456479	0.495075
Roseburia intestinalis XB6B4	NODE_3_length_7219_cov_3.036943_cutoff_5_type_circular	268.576	-0.901343	0.35009	-2.5746	0.011272	0.310096
Roseburia intestinalis XB6B4	NODE_3_length_30076_cov_1.234165_cutoff_0_type_circular	595.136	-0.464065	0.216378	-2.14469	0.0340279	0.427613
Ruminococcus sp. SR1/5	NODE_1_length_98991_cov_6.552911_cutoff_5_type_linears	4503.47	-0.42655	0.211743	-2.01447	0.0462337	0.495075
Simiaoa sunii	NODE_4_length_10528_cov_2.152101_cutoff_5_type_circular	164.693	-1.27042	0.393903	-3.22521	0.0016288	0.288567
Simiaoa sunii	NODE_6_length_10526_cov_2.805462_cutoff_5_type_circular	163.025	-1.20373	0.392556	-3.06639	0.00268669	0.288567
Simiaoa sunii	NODE_5_length_11268_cov_1.456961_cutoff_5_type_circular	233.639	-0.656657	0.245618	-2.67349	0.00857043	0.310096
Siphoviridae sp.	NODE_5_length_36935_cov_7.575473_cutoff_5_type_linears	1368.19	-0.800894	0.307546	-2.60414	0.010394	0.310096
Siphoviridae sp.	NODE_4_length_39369_cov_4.493145_cutoff_0_type_circular	709.231	-0.635761	0.264128	-2.40702	0.0176337	0.312456
Siphoviridae sp.	NODE_4_length_24437_cov_2.447799_cutoff_5_type_circular	532.605	-0.612333	0.255415	-2.3974	0.0180808	0.314855
Siphoviridae sp.	NODE_1_length_66608_cov_6.027316_cutoff_5_type_linears	415.287	-0.446794	0.195106	-2.29	0.0237978	0.358743
Siphoviridae sp.	NODE_3_length_34811_cov_7.932851_cutoff_5_type_linears	137.902	-0.446802	0.198367	-2.2524	0.0261456	0.375591
uncultured bacterium	NODE_5_length_38015_cov_4.329418_cutoff_0_type_circular	455.577	-0.83296	0.237766	-3.50327	0.000650084	0.288567
uncultured bacterium	NODE_2_length_36595_cov_3.100746_cutoff_0_type_circular	338.997	-0.629564	0.224203	-2.808	0.00583512	0.310096
uncultured bacterium	NODE_2_length_33163_cov_10.997578_cutoff_0_type_circular	295.392	-0.609602	0.242319	-2.5157	0.0132238	0.310096
uncultured bacterium	NODE_2_length_33217_cov_6.975944_cutoff_0_type_circular	273.877	-0.567505	0.23459	-2.41914	0.0170843	0.310096
uncultured bacterium	NODE_1_length_46871_cov_4.377118_cutoff_0_type_circular	375.429	-0.528066	0.224093	-2.35646	0.0200982	0.338319
uncultured bacterium	NODE_4_length_22467_cov_4.288675_cutoff_5_type_circular	622.032	-0.579801	0.291228	-1.99088	0.0488044	0.49715
uncultured human fecal virus	NODE_3_length_53629_cov_3.715487_cutoff_5_type_circular	593.801	-0.62805	0.282047	-2.22675	0.0278616	0.380274
uncultured organism	NODE_4_length_24572_cov_15.419800_cutoff_5_type_linears	725.703	-0.997644	0.306667	-3.25318	0.00148864	0.288567
uncultured organism	NODE_3_length_25443_cov_7.913098_cutoff_5_type_linears	680.175	-0.690402	0.257141	-2.68491	0.00829942	0.310096
uncultured organism	NODE_6_length_21307_cov_3.039707_cutoff_0_type_circular	784.419	-0.625199	0.251948	-2.48146	0.0144928	0.310096
unidentified plasmid	NODE_1_length_50846_cov_6.423214_cutoff_5_type_circular	1773.47	-0.630002	0.226458	-2.78199	0.00629205	0.310096
unidentified plasmid	NODE_6_length_9017_cov_8.699438_cutoff_0_type_circular	141.937	-0.69794	0.346903	-2.01191	0.046507	0.495075
Vescimonas fastidiosa	NODE_1_length_190397_cov_5.275619_cutoff_5_type_linears	9627.02	-0.483188	0.228249	-2.11694	0.0363656	0.442522
