# Supplementary material for: Lowered Abundance of Gut Bacteriophage Species Is Associated With Human Cancer Cachexia
Source: J Cachexia Sarcopenia Muscle. 2026 Jun 7;17(3):e70324. doi: 10.1002/jcsm.70324 (PMC13243887; doi:10.1002/jcsm.70324)
Supplement: Supplementary file 17 — Table S7: VIBRANT life style qualification of de novo assembled species contigs annotated by BLASTn mapping against the NT‐database in 2022 under the morphology‐based ICTV phage taxonomy that were significantly lower (p < 0.05) in cachectic (n = 78) compared to non‐cachectic cancer patients (n = 42) in t‐test and LinDA analysis. [file JCSM-17-e70324-s024.xlsx]

## Sheet: Suppl. Tab. 7 
Supplementary Table S7. VIBRANT life style qualification of de novo assembled species contigs annotated by BLASTn mapping against the NT-database in 2022 under the morphology-based ICTV phage taxonomy standard that were significantly lower (P < 0.05) in cachectic (n = 78) compared to non-cachechtic cancer patients (n = 42) in t-test and LinDA analysis.
Species significantly lower in t-test (P < 0.05)	Taxon ID	Contig ID	Life Style
Bacteroides sp. A1C1	2528203	NODE_1_length_45732_cov_21.402982_cutoff_5_type_linears	lytic
Microviridae sp.	2202644	NODE_1_length_6889_cov_1.386424_cutoff_0_type_circular	lytic
Myoviridae sp.	2202564	NODE_1_length_86346_cov_3.890604_cutoff_5_type_circular	lytic
Myoviridae sp.	2202564	NODE_1_length_86641_cov_42.041334_cutoff_0_type_circular	lytic
uncultured bacterium	77133	NODE_11_length_4610_cov_7.630828_cutoff_0_type_circular	lytic
uncultured bacterium	77133	NODE_12_length_4529_cov_12.377783_cutoff_5_type_circular	lytic
Myoviridae sp. isolate ctvi05	2485925	NODE_2_length_110712_cov_5.730217_cutoff_5_type_linears_fragment_3	lysogenic/prophage
Caudovirales sp.	2202568	NODE_2_length_48269_cov_22.617320_cutoff_5_type_circular	lytic
uncultured bacterium	77133	NODE_22_length_4610_cov_4.959625_cutoff_0_type_circular	lytic
Siphoviridae sp.	2170413	NODE_3_length_32163_cov_10.366119_cutoff_0_type_circular	lytic
Siphoviridae sp.	2170413	NODE_4_length_39369_cov_4.493145_cutoff_0_type_circular	lytic
Bacteriophage sp.	38018	NODE_7_length_9376_cov_3.013082_cutoff_0_type_circular	lytic
uncultured bacterium	77133	NODE_9_length_4610_cov_2.126032_cutoff_0_type_circular	lytic
Species significantly lower in LinDA analysis (P < 0.05)	Taxon ID	Contig ID	Life Style
Siphoviridae sp. / Lactobacillus gasseri strain Fn036	2170413	NODE_1_length_208259_cov_2.069542_cutoff_5_type_circular_fragment_1	lysogenic/prophage
Siphoviridae sp.	2170413	NODE_1_length_66608_cov_6.027316_cutoff_5_type_linears_fragment_1	lysogenic/prophage
Caudovirales sp.	2202568	NODE_2_length_48269_cov_22.617320_cutoff_5_type_circular	lytic
Siphoviridae sp.	2170413	NODE_3_length_34811_cov_7.932851_cutoff_5_type_linears	lytic
Bacteriophage sp.	245014	NODE_3_length_44146_cov_5.979781_cutoff_5_type_linears	lytic
Siphoviridae sp.	2170413	NODE_4_length_39369_cov_4.493145_cutoff_0_type_circular	lytic
