# Supplementary material for: Lowered Abundance of Gut Bacteriophage Species Is Associated With Human Cancer Cachexia
Source: J Cachexia Sarcopenia Muscle. 2026 Jun 7;17(3):e70324. doi: 10.1002/jcsm.70324 (PMC13243887; doi:10.1002/jcsm.70324)
Supplement: Supplementary file 18 — Table S8: jcsm70324‐sup‐0018‐Supplementary_TableS8.xlsx. De novo annotated species contigs by BLASTn mapping against the NT‐database in 2025 under the revised genome‐based ICTV phage taxonomy for the entire patient cohort (n = 120). [file JCSM-17-e70324-s017.xlsx]

## Sheet: Suppl. Tabl. 4
Supplementary Table S8. De novo assembled contigs annotated by BLASTn mapping against the NT-database in 2025 under the revised genome-based ICTV phage taxonomy for the entire cancer patient cohort (n = 120).
Species	Assembly node and Contig ID
Bacteriophage sp.	NODE_1_length_100039_cov_13.246897_cutoff_5_type_circular
Bacteroides phage PhiCrAssBcn22	NODE_1_length_100365_cov_3.322542_cutoff_5_type_circular
Bacteriophage sp.	NODE_1_length_101331_cov_5.195397_cutoff_5_type_linears
Caudoviricetes sp.	NODE_1_length_101558_cov_2.511698_cutoff_0_type_circular
Oscillospiraceae bacterium	NODE_1_length_101699_cov_2.282420_cutoff_5_type_circular
Crassvirales sp.	NODE_1_length_102367_cov_3.509634_cutoff_5_type_circular
Agathobacter rectalis	NODE_1_length_103290_cov_5.791621_cutoff_5_type_linears
Bifidobacterium longum subsp. longum F8	NODE_1_length_10357_cov_4.973216_cutoff_5_type_circular
Odoribacter splanchnicus	NODE_1_length_10400_cov_1.728998_cutoff_5_type_circular
Caudoviricetes sp.	NODE_1_length_104277_cov_6.366385_cutoff_5_type_circular
Escherichia coli	NODE_1_length_10522_cov_15.743819_cutoff_5_type_linears
Bacteroides uniformis	NODE_1_length_105326_cov_7.102168_cutoff_5_type_linears
Caudoviricetes sp.	NODE_1_length_105469_cov_5.972129_cutoff_0_type_circular
unidentified plasmid	NODE_1_length_10567_cov_17.177969_cutoff_0_type_circular
[Eubacterium] hominis	NODE_1_length_10596_cov_5.952909_cutoff_5_type_linearrepeat
Acetobacterium wieringae	NODE_1_length_1061_cov_7.127409_cutoff_5_type_linears
Nakaseomyces glabratus	NODE_1_length_10714_cov_18.869557_cutoff_5_type_circular
Collinsella aerofaciens	NODE_1_length_10729_cov_34.641200_cutoff_10_type_linearrepeat
Enterobacter hormaechei subsp. steigerwaltii	NODE_1_length_107317_cov_5.114796_cutoff_5_type_circular
Caudoviricetes sp.	NODE_1_length_108889_cov_2.159486_cutoff_0_type_circular
Caudoviricetes sp.	NODE_1_length_109027_cov_8.086125_cutoff_5_type_circular
Caudoviricetes sp.	NODE_1_length_10949_cov_8.963962_cutoff_5_type_linears
Caudoviricetes sp.	NODE_1_length_109537_cov_2.210246_cutoff_0_type_circular
Enterobacter ludwigii	NODE_1_length_109845_cov_14.769555_cutoff_0_type_circular
Escherichia coli	NODE_1_length_110507_cov_15.569089_cutoff_5_type_linearrepeat
Escherichia coli	NODE_1_length_110543_cov_55.363389_cutoff_0_type_circular
Phocaeicola dorei	NODE_1_length_11083_cov_9.776196_cutoff_10_type_linearrepeat
Bacteroides hominis	NODE_1_length_113781_cov_14.791288_cutoff_5_type_circular
Ruthenibacterium lactatiformans	NODE_1_length_114680_cov_6.657407_cutoff_5_type_linears
Unknown	NODE_1_length_1168_cov_45.004803_cutoff_15_type_circular
Unknown	NODE_1_length_1168_cov_65.192123_cutoff_20_type_circular
Bacteroides intestinalis	NODE_1_length_11721_cov_6.702950_cutoff_5_type_linears
Klebsiella pneumoniae	NODE_1_length_11747_cov_18.036059_cutoff_5_type_circular
Ruminococcus callidus	NODE_1_length_11823_cov_6.587124_cutoff_5_type_linears
Collinsella sp. i05-0019-G5	NODE_1_length_11943_cov_5.874154_cutoff_5_type_linears
Clostridiaceae bacterium Marseille-Q4149	NODE_1_length_1205_cov_60.819109_cutoff_10_type_circular
Caudoviricetes sp.	NODE_1_length_120523_cov_4.032501_cutoff_5_type_circular
Caudoviricetes sp.	NODE_1_length_12155_cov_32.471649_cutoff_5_type_linears
Collinsella stercoris	NODE_1_length_124356_cov_7.069203_cutoff_5_type_linears
Homo sapiens	NODE_1_length_12529_cov_7.178681_cutoff_5_type_linears
Bacteroides fragilis	NODE_1_length_127378_cov_5.559516_cutoff_5_type_linears
Collinsella aerofaciens	NODE_1_length_12765_cov_4.505064_cutoff_5_type_circular
Bifidobacterium longum subsp. longum F8	NODE_1_length_12956_cov_2.390521_cutoff_0_type_circular
Roseburia intestinalis L1-82	NODE_1_length_12971_cov_5.568826_cutoff_5_type_linears
Bacteroides uniformis	NODE_1_length_130451_cov_5.213115_cutoff_5_type_linears
Caudoviricetes sp.	NODE_1_length_131315_cov_2.523127_cutoff_5_type_circular
Eggerthella lenta	NODE_1_length_131746_cov_6.080923_cutoff_5_type_circular
Bacteroides fragilis	NODE_1_length_13238_cov_7.955305_cutoff_5_type_linears
Bacteriophage sp.	NODE_1_length_134714_cov_6.727552_cutoff_0_type_circular
Caudoviricetes sp.	NODE_1_length_136584_cov_1.782180_cutoff_0_type_circular
Paraclostridium bifermentans	NODE_1_length_137227_cov_6.281853_cutoff_0_type_circular
Blautia wexlerae DSM 19850	NODE_1_length_13724_cov_2.027065_cutoff_5_type_circular
[Ruminococcus] torques	NODE_1_length_1380_cov_40.625698_cutoff_15_type_circular
nan	NODE_1_length_138091_cov_21.990019_cutoff_0_type_circular
Enterococcus faecalis	NODE_1_length_13846_cov_2.004811_cutoff_0_type_circular
Crassvirales sp.	NODE_1_length_139499_cov_13.713206_cutoff_5_type_linears
[Ruminococcus] torques	NODE_1_length_1404_cov_35.769773_cutoff_10_type_circular
Collinsella aerofaciens	NODE_1_length_14092_cov_2.868027_cutoff_5_type_circular
[Ruminococcus] torques	NODE_1_length_1415_cov_40.262422_cutoff_15_type_circular
Bacteroides fragilis	NODE_1_length_143296_cov_27.208355_cutoff_15_type_linearrepeat
Bacteroides fragilis	NODE_1_length_143296_cov_27.208355_cutoff_20_type_linearrepeat
Caudoviricetes sp.	NODE_1_length_144033_cov_39.775861_cutoff_0_type_circular
Bacteriophage sp.	NODE_1_length_144235_cov_3.302815_cutoff_5_type_circular
Caudoviricetes sp.	NODE_1_length_145720_cov_10.231536_cutoff_5_type_circular
Caudoviricetes sp.	NODE_1_length_146171_cov_2.991372_cutoff_5_type_circular
uncultured organism	NODE_1_length_147599_cov_6.846635_cutoff_5_type_linears
Escherichia coli	NODE_1_length_147996_cov_44.463011_cutoff_5_type_linears
Prevotella denticola	NODE_1_length_1487_cov_49.744118_cutoff_15_type_circular
Bacteriophage sp.	NODE_1_length_14880_cov_18.406765_cutoff_10_type_linearrepeat
Bacteriophage sp.	NODE_1_length_14880_cov_18.406765_cutoff_15_type_linearrepeat
Bacteriophage sp.	NODE_1_length_14880_cov_18.406765_cutoff_5_type_linearrepeat
Parabacteroides distasonis	NODE_1_length_151863_cov_5.616571_cutoff_5_type_linears
Caudoviricetes sp.	NODE_1_length_155897_cov_4.337273_cutoff_0_type_circular
Sodaliphilus pleomorphus	NODE_1_length_15659_cov_48.781419_cutoff_15_type_linearrepeat
Sodaliphilus pleomorphus	NODE_1_length_15659_cov_48.781419_cutoff_20_type_linearrepeat
Sodaliphilus pleomorphus	NODE_1_length_15659_cov_48.781419_cutoff_26_type_linearrepeat
Sodaliphilus pleomorphus	NODE_1_length_15659_cov_48.781419_cutoff_33_type_linearrepeat
Sodaliphilus pleomorphus	NODE_1_length_15659_cov_48.781419_cutoff_42_type_linearrepeat
Sodaliphilus pleomorphus	NODE_1_length_15659_cov_48.781419_cutoff_54_type_linearrepeat
Bacteriophage sp.	NODE_1_length_15693_cov_22.979635_cutoff_5_type_circular
Bacteroides ovatus	NODE_1_length_157410_cov_5.746152_cutoff_5_type_linears
Flavonifractor plautii	NODE_1_length_157443_cov_7.606327_cutoff_5_type_linears
Caudoviricetes sp.	NODE_1_length_16016_cov_25.843854_cutoff_0_type_circular
Ligilactobacillus salivarius UCC118	NODE_1_length_161973_cov_4.708562_cutoff_0_type_circular
Bacteriophage sp.	NODE_1_length_165554_cov_3.848229_cutoff_0_type_circular
Escherichia phage vB_Eco_Some	NODE_1_length_165971_cov_4.297605_cutoff_0_type_circular
Vallitalea guaymasensis	NODE_1_length_166077_cov_5.062187_cutoff_0_type_circular
Bacteroides thetaiotaomicron	NODE_1_length_16626_cov_2.636766_cutoff_5_type_circular
Streptococcus thermophilus	NODE_1_length_16629_cov_5.553024_cutoff_5_type_linears
Homo sapiens	NODE_1_length_16686_cov_5.604565_cutoff_5_type_linears
Homo sapiens	NODE_1_length_16696_cov_3.466232_cutoff_0_type_circular
Oppiella nova	NODE_1_length_16696_cov_3.863842_cutoff_0_type_circular
Oppiella nova	NODE_1_length_16696_cov_4.343533_cutoff_0_type_circular
Oppiella nova	NODE_1_length_16707_cov_5.020688_cutoff_5_type_linears
Klebsiella phage KpnM6E1	NODE_1_length_167120_cov_12.888558_cutoff_5_type_circular
Oppiella nova	NODE_1_length_16737_cov_10.648284_cutoff_5_type_linears
Caudoviricetes sp.	NODE_1_length_167431_cov_3.887504_cutoff_5_type_circular
Oppiella nova	NODE_1_length_16746_cov_35.213912_cutoff_5_type_linearrepeat
Bacteriophage sp.	NODE_1_length_167706_cov_10.803716_cutoff_5_type_circular
Enterococcus faecalis	NODE_1_length_16972_cov_1.515761_cutoff_0_type_circular
uncultured Sutterella sp.	NODE_1_length_17433_cov_1.607882_cutoff_5_type_circular
Klebsiella phage vB_KpM-Milk	NODE_1_length_175791_cov_3.908581_cutoff_5_type_circular
Klebsiella phage K14-2	NODE_1_length_175921_cov_10.352623_cutoff_0_type_circular
Faecalibacterium sp. I4-3-84	NODE_1_length_17593_cov_10.740124_cutoff_5_type_linears
Bacteroides ovatus	NODE_1_length_1775_cov_33.856796_cutoff_15_type_circular
Mediterraneibacter gnavus	NODE_1_length_17768_cov_5.579899_cutoff_5_type_linears
Clostridiales bacterium	NODE_1_length_179359_cov_6.732185_cutoff_5_type_linears
Enterocloster clostridioformis	NODE_1_length_179594_cov_7.575521_cutoff_5_type_linears
Streptococcus koreensis	NODE_1_length_18078_cov_6.687037_cutoff_0_type_circular
Clostridiaceae bacterium Marseille-Q4149	NODE_1_length_180979_cov_6.412780_cutoff_5_type_linears
[Ruminococcus] torques	NODE_1_length_181108_cov_5.442262_cutoff_5_type_linears
Bacteriophage sp.	NODE_1_length_18158_cov_8.530143_cutoff_5_type_linears
Alistipes onderdonkii	NODE_1_length_181825_cov_5.757179_cutoff_5_type_linears
Caudoviricetes sp.	NODE_1_length_182211_cov_12.303085_cutoff_5_type_circular
Enterococcus faecalis	NODE_1_length_18511_cov_5.485531_cutoff_5_type_linears
Phocaeicola vulgatus	NODE_1_length_18694_cov_3.191846_cutoff_5_type_circular
Faecalibacterium prausnitzii SL3/3	NODE_1_length_187299_cov_7.405515_cutoff_5_type_linears
Caudoviricetes sp.	NODE_1_length_188622_cov_14.048012_cutoff_0_type_circular
Alistipes putredinis	NODE_1_length_189429_cov_6.339711_cutoff_5_type_linears
Caudoviricetes sp.	NODE_1_length_189872_cov_22.909631_cutoff_0_type_circular
Vescimonas fastidiosa	NODE_1_length_190397_cov_5.275619_cutoff_5_type_linears
Caudoviricetes sp.	NODE_1_length_194458_cov_3.304156_cutoff_5_type_circular
Faecalibacterium prausnitzii SL3/3	NODE_1_length_19578_cov_4.013007_cutoff_5_type_circular
Faecalibacterium sp. I4-1-79	NODE_1_length_19889_cov_9.040330_cutoff_5_type_linears
Ligilactobacillus salivarius UCC118	NODE_1_length_199695_cov_2.679382_cutoff_0_type_circular
Bacteroides uniformis	NODE_1_length_20078_cov_8.328906_cutoff_0_type_circular
Ligilactobacillus salivarius	NODE_1_length_201198_cov_8.500858_cutoff_0_type_circular
nan	NODE_1_length_20129_cov_5.874513_cutoff_5_type_linears
Homo sapiens	NODE_1_length_20388_cov_1.474063_cutoff_5_type_circular
Ackermannviridae sp.	NODE_1_length_204265_cov_4.656639_cutoff_5_type_circular
Enterocloster bolteae	NODE_1_length_20720_cov_5.151168_cutoff_5_type_linears
Lactobacillus paragasseri	NODE_1_length_208259_cov_2.069542_cutoff_5_type_circular
Nakaseomyces glabratus	NODE_1_length_21682_cov_58.290698_cutoff_0_type_circular
nan	NODE_1_length_21816_cov_2.990041_cutoff_0_type_circular
Terrisporobacter mayombei	NODE_1_length_21835_cov_7.997466_cutoff_0_type_circular
Lactococcus phage 74001	NODE_1_length_22104_cov_6.133321_cutoff_5_type_linears
Methanobrevibacter smithii ATCC 35061	NODE_1_length_221656_cov_2.078148_cutoff_5_type_circular
Blautia wexlerae	NODE_1_length_22269_cov_5.476064_cutoff_5_type_linears
Candida albicans	NODE_1_length_2233_cov_1.434948_cutoff_5_type_circular
Lachnospiraceae bacterium Choco86	NODE_1_length_22401_cov_7.348837_cutoff_5_type_linears
Bacteriophage sp.	NODE_1_length_22424_cov_5.229807_cutoff_5_type_linears
Caudoviricetes sp.	NODE_1_length_22557_cov_2.537049_cutoff_0_type_circular
Phocaeicola dorei CL03T12C01	NODE_1_length_230196_cov_5.718054_cutoff_5_type_linears
Bacteroides uniformis	NODE_1_length_231804_cov_5.012742_cutoff_5_type_linears
uncultured bacterium	NODE_1_length_236036_cov_5.159553_cutoff_5_type_linears
Cloacibacillus evryensis	NODE_1_length_24950_cov_2.225920_cutoff_5_type_circular
Enterococcus faecium	NODE_1_length_254469_cov_89.438952_cutoff_0_type_circular
Sutterella megalosphaeroides	NODE_1_length_25455_cov_25.035494_cutoff_5_type_circular
Bacteroides uniformis	NODE_1_length_2623_cov_1.786058_cutoff_5_type_circular
Bacteroides uniformis CL03T12C37	NODE_1_length_27018_cov_6.804024_cutoff_5_type_linears
Bifidobacterium adolescentis	NODE_1_length_272146_cov_36.343822_cutoff_33_type_linearrepeat
Caudoviricetes sp.	NODE_1_length_274287_cov_2.736442_cutoff_5_type_circular
Collinsella aerofaciens	NODE_1_length_274361_cov_11.851091_cutoff_5_type_linears
Alistipes putredinis	NODE_1_length_28337_cov_5.637753_cutoff_5_type_linears
Caudoviricetes sp.	NODE_1_length_286080_cov_3.490930_cutoff_0_type_circular
Plenodomus lingam/Leptosphaeria maculans 'lepidii' group	NODE_1_length_286912_cov_2.460847_cutoff_5_type_circular
Bifidobacterium breve	NODE_1_length_291731_cov_5.923125_cutoff_5_type_linears
Bacteriophage sp.	NODE_1_length_29205_cov_5.355664_cutoff_5_type_linears
uncultured organism	NODE_1_length_298094_cov_2.412130_cutoff_0_type_circular
Caudoviricetes sp.	NODE_1_length_299162_cov_20.233010_cutoff_0_type_circular
Enterocloster clostridioformis	NODE_1_length_3009_cov_6.055517_cutoff_5_type_linears
Mediterraneibacter gnavus	NODE_1_length_30148_cov_4.350255_cutoff_5_type_circular
Osmundea hybrida	NODE_1_length_30802_cov_2.323814_cutoff_5_type_circular
Enterococcus faecium	NODE_1_length_30819_cov_308.404340_cutoff_257_type_linearrepeat
Bacteroides thetaiotaomicron	NODE_1_length_31085_cov_12.679017_cutoff_0_type_circular
Sideroxylon spinosum	NODE_1_length_31119_cov_2.867869_cutoff_0_type_circular
Lactobacillus crispatus	NODE_1_length_31689_cov_39.534187_cutoff_0_type_circular
Enterobacter hormaechei	NODE_1_length_31872_cov_244.901433_cutoff_0_type_circular
Enterobacter hormaechei	NODE_1_length_31989_cov_244.030538_cutoff_5_type_linearrepeat
Parabacteroides distasonis	NODE_1_length_32814_cov_3.732126_cutoff_0_type_circular
Bacteroides thetaiotaomicron	NODE_1_length_32860_cov_27.219351_cutoff_5_type_circular
Bacteroides hominis	NODE_1_length_33174_cov_3.189246_cutoff_0_type_circular
Clostridium perfringens	NODE_1_length_3329_cov_5.714553_cutoff_5_type_circular
Collinsella aerofaciens	NODE_1_length_33313_cov_12.877569_cutoff_5_type_circular
Caudoviricetes sp.	NODE_1_length_33535_cov_5.969887_cutoff_5_type_linears
[Clostridium] innocuum	NODE_1_length_33551_cov_3.550742_cutoff_0_type_circular
Homo sapiens	NODE_1_length_3359_cov_6.650990_cutoff_5_type_circular
Blautia wexlerae	NODE_1_length_33775_cov_6.287863_cutoff_5_type_linears
Caudoviricetes sp.	NODE_1_length_33925_cov_1.537487_cutoff_0_type_circular
uncultured organism	NODE_1_length_33970_cov_18.088674_cutoff_0_type_circular
Crassvirales sp.	NODE_1_length_341118_cov_13.389981_cutoff_0_type_circular
uncultured Oscillospiraceae bacterium	NODE_1_length_34267_cov_3.153603_cutoff_5_type_circular
Bacteriophage sp.	NODE_1_length_34873_cov_2.413688_cutoff_5_type_circular
Bacteriophage sp.	NODE_1_length_34918_cov_8.956914_cutoff_0_type_circular
Bacteriophage sp.	NODE_1_length_35369_cov_3.281511_cutoff_5_type_circular
Phocaeicola dorei	NODE_1_length_35755_cov_23.805630_cutoff_0_type_circular
Ruthenibacterium lactatiformans	NODE_1_length_36055_cov_11.952544_cutoff_5_type_linears
Bacteroides cellulosilyticus	NODE_1_length_361873_cov_5.881914_cutoff_5_type_linears
Bacteroides uniformis	NODE_1_length_362403_cov_8.670762_cutoff_5_type_linears
Parabacteroides merdae	NODE_1_length_36502_cov_3.175258_cutoff_5_type_circular
Caudoviricetes sp.	NODE_1_length_36504_cov_16.432279_cutoff_0_type_circular
Caudoviricetes sp.	NODE_1_length_36938_cov_4.799462_cutoff_5_type_circular
Caudoviricetes sp.	NODE_1_length_37164_cov_2.170640_cutoff_0_type_circular
Bacteroides thetaiotaomicron	NODE_1_length_373548_cov_2.823781_cutoff_5_type_circular
Bifidobacterium adolescentis	NODE_1_length_374589_cov_7.433566_cutoff_5_type_linears
Streptococcus suis	NODE_1_length_3751_cov_2.054084_cutoff_5_type_circular
Agathobacter rectalis DSM 17629	NODE_1_length_37782_cov_5.770469_cutoff_5_type_linears
Caudoviricetes sp.	NODE_1_length_38008_cov_1.760223_cutoff_0_type_circular
Collinsella aerofaciens	NODE_1_length_38362_cov_9.014751_cutoff_5_type_linears
Parabacteroides distasonis	NODE_1_length_38763_cov_5.063697_cutoff_5_type_linears
Caudoviricetes sp.	NODE_1_length_38858_cov_1.639823_cutoff_0_type_circular
Caudoviricetes sp.	NODE_1_length_38875_cov_5.974579_cutoff_5_type_linears
Candidatus Avichristensenella intestinipullorum	NODE_1_length_39091_cov_4.074197_cutoff_0_type_circular
Lacticaseibacillus paracasei	NODE_1_length_39317_cov_17.243889_cutoff_10_type_linearrepeat
Lacticaseibacillus paracasei	NODE_1_length_39317_cov_17.243889_cutoff_15_type_linearrepeat
Lacticaseibacillus paracasei	NODE_1_length_39317_cov_17.243889_cutoff_20_type_linearrepeat
Lacticaseibacillus paracasei	NODE_1_length_39317_cov_17.243889_cutoff_26_type_linearrepeat
Lacticaseibacillus paracasei	NODE_1_length_39317_cov_17.243889_cutoff_33_type_linearrepeat
Lacticaseibacillus paracasei	NODE_1_length_39317_cov_17.243889_cutoff_42_type_linearrepeat
Lacticaseibacillus paracasei	NODE_1_length_39317_cov_17.243889_cutoff_54_type_linearrepeat
Caudoviricetes sp.	NODE_1_length_39369_cov_3.680648_cutoff_5_type_circular
Shigella sonnei	NODE_1_length_39818_cov_1.635786_cutoff_0_type_circular
Bacteriophage sp.	NODE_1_length_40154_cov_7.446174_cutoff_5_type_circular
Caudoviricetes sp.	NODE_1_length_40738_cov_3.235872_cutoff_0_type_circular
Caudoviricetes sp.	NODE_1_length_40901_cov_10.799578_cutoff_5_type_linearrepeat
Caudoviricetes sp.	NODE_1_length_40908_cov_3.532503_cutoff_5_type_circular
Streptococcus anginosus C1051	NODE_1_length_41261_cov_1.993752_cutoff_0_type_circular
[Ruminococcus] torques L2-14	NODE_1_length_41301_cov_2.006145_cutoff_5_type_circular
Bacteroides hominis	NODE_1_length_41455_cov_9.947445_cutoff_5_type_linearrepeat
Caudoviricetes sp.	NODE_1_length_41570_cov_7.965109_cutoff_0_type_circular
Escherichia coli	NODE_1_length_41591_cov_54.829442_cutoff_0_type_circular
Phocaeicola vulgatus	NODE_1_length_42316_cov_5.633388_cutoff_5_type_linears
Bacteriophage sp.	NODE_1_length_43168_cov_3.723032_cutoff_0_type_circular
Caudoviricetes sp.	NODE_1_length_43740_cov_18.969940_cutoff_5_type_circular
Klebsiella phage vB_KpnM_IME346	NODE_1_length_43781_cov_2.910134_cutoff_5_type_circular
unidentified plasmid	NODE_1_length_43789_cov_31.864917_cutoff_15_type_linearrepeat
unidentified plasmid	NODE_1_length_43789_cov_31.864917_cutoff_20_type_linearrepeat
unidentified plasmid	NODE_1_length_43789_cov_31.864917_cutoff_26_type_linearrepeat
unidentified plasmid	NODE_1_length_43789_cov_31.864917_cutoff_33_type_linearrepeat
Agathobacter rectalis	NODE_1_length_44083_cov_1.617026_cutoff_5_type_circular
Bacteriophage sp.	NODE_1_length_44235_cov_6.259817_cutoff_5_type_linears
Bacteriophage sp.	NODE_1_length_44305_cov_1.898954_cutoff_0_type_circular
Caudoviricetes sp.	NODE_1_length_443277_cov_6.076295_cutoff_5_type_linears
Bacteriophage sp.	NODE_1_length_44396_cov_4.351984_cutoff_5_type_circular
Escherichia phage vB_Eco_Hrm2	NODE_1_length_44797_cov_27.202619_cutoff_5_type_circular
Caudoviricetes sp.	NODE_1_length_44979_cov_5.696602_cutoff_5_type_circular
Caudoviricetes sp.	NODE_1_length_45019_cov_5.215139_cutoff_5_type_circular
Faecalibacterium sp. IP-1-18	NODE_1_length_4556_cov_5.942651_cutoff_5_type_linears
Bacteriophage sp.	NODE_1_length_45580_cov_16.682463_cutoff_5_type_circular
Bacteroides thetaiotaomicron	NODE_1_length_45732_cov_21.402982_cutoff_5_type_linears
Bifidobacterium bifidum PRL2010	NODE_1_length_46661_cov_2.907036_cutoff_5_type_circular
Caudoviricetes sp.	NODE_1_length_46799_cov_21.216640_cutoff_0_type_circular
Caudoviricetes sp.	NODE_1_length_46833_cov_6.587055_cutoff_5_type_linears
Oscillospiraceae bacterium	NODE_1_length_46871_cov_4.377118_cutoff_0_type_circular
Caudoviricetes sp.	NODE_1_length_46952_cov_4.563374_cutoff_0_type_circular
Homo sapiens	NODE_1_length_4723_cov_10.605091_cutoff_5_type_linears
Segatella copri	NODE_1_length_47262_cov_1.983558_cutoff_0_type_circular
Bacteroides cellulosilyticus	NODE_1_length_47612_cov_5.267621_cutoff_5_type_linears
unidentified plasmid	NODE_1_length_48249_cov_10.852936_cutoff_5_type_linearrepeat
Simiaoa sunii	NODE_1_length_48345_cov_3.161516_cutoff_0_type_circular
Clostridium perfringens	NODE_1_length_48489_cov_2.509615_cutoff_0_type_circular
Bacteriophage sp.	NODE_1_length_48805_cov_17.984346_cutoff_0_type_circular
Oscillospiraceae bacterium	NODE_1_length_48825_cov_5.605199_cutoff_5_type_linears
Bacteriophage sp.	NODE_1_length_49067_cov_4.856763_cutoff_0_type_circular
Caudoviricetes sp.	NODE_1_length_49196_cov_2.984471_cutoff_0_type_circular
uncultured Alphaproteobacteria bacterium	NODE_1_length_49610_cov_5.587111_cutoff_5_type_linears
Raoultella planticola	NODE_1_length_4995_cov_39.389893_cutoff_5_type_circular
Bacteriophage sp.	NODE_1_length_50760_cov_5.472064_cutoff_5_type_circular
Faecalibacterium prausnitzii	NODE_1_length_50846_cov_6.423214_cutoff_5_type_circular
Enterococcus faecalis	NODE_1_length_52321_cov_6.368797_cutoff_5_type_linears
Caudoviricetes sp.	NODE_1_length_53054_cov_11.277212_cutoff_0_type_circular
Klebsiella pneumoniae	NODE_1_length_53097_cov_2.850349_cutoff_0_type_circular
Phocaeicola vulgatus	NODE_1_length_53300_cov_5.130705_cutoff_5_type_linears
Clostridium perfringens str. 13	NODE_1_length_54437_cov_2.380648_cutoff_0_type_circular
Clostridioides difficile	NODE_1_length_5465_cov_12.900712_cutoff_5_type_circular
Bacteriophage sp.	NODE_1_length_54746_cov_30.824017_cutoff_0_type_circular
Bacteroides cellulosilyticus	NODE_1_length_55093_cov_2.381381_cutoff_5_type_circular
Rugamonas sp. DEMB1	NODE_1_length_5645_cov_1.217289_cutoff_5_type_circular
Clostridium cadaveris	NODE_1_length_56604_cov_23.762452_cutoff_5_type_circular
Bacteroides hominis	NODE_1_length_5722_cov_29.856122_cutoff_5_type_circular
Hominenteromicrobium mulieris	NODE_1_length_57487_cov_5.054463_cutoff_5_type_linears
Bacteriophage sp.	NODE_1_length_57888_cov_3.726130_cutoff_0_type_circular
Alistipes finegoldii DSM 17242	NODE_1_length_57986_cov_33.859572_cutoff_26_type_linearrepeat
Alistipes finegoldii DSM 17242	NODE_1_length_57986_cov_33.859572_cutoff_33_type_linearrepeat
Bacteroides fragilis	NODE_1_length_5806_cov_1.952809_cutoff_5_type_circular
Escherichia coli	NODE_1_length_58171_cov_12.743884_cutoff_5_type_linears
Caudoviricetes sp.	NODE_1_length_58258_cov_6.472209_cutoff_5_type_linears
Vescimonas coprocola	NODE_1_length_583769_cov_5.246785_cutoff_5_type_linears
Clostridium culturomicium	NODE_1_length_59452_cov_3.802545_cutoff_0_type_circular
Hungatella sp. SB206	NODE_1_length_59706_cov_11.038587_cutoff_5_type_circular
Anaerobutyricum hallii	NODE_1_length_5975_cov_1.432456_cutoff_5_type_circular
Blautia obeum A2-162	NODE_1_length_600696_cov_2.832882_cutoff_5_type_circular
Anaerobutyricum hallii	NODE_1_length_60182_cov_2.189177_cutoff_0_type_circular
Phocaeicola coprophilus	NODE_1_length_60726_cov_8.842093_cutoff_5_type_circular
Enterococcus faecium	NODE_1_length_6073_cov_205.952405_cutoff_0_type_circular
Caudoviricetes sp.	NODE_1_length_61831_cov_5.542931_cutoff_5_type_circular
Parabacteroides distasonis ATCC 8503	NODE_1_length_62086_cov_6.779144_cutoff_5_type_linears
Caudoviricetes sp.	NODE_1_length_625670_cov_6.527943_cutoff_5_type_linears
Akkermansia muciniphila	NODE_1_length_62766_cov_6.541372_cutoff_5_type_linears
Caudoviricetes sp.	NODE_1_length_62827_cov_15.795120_cutoff_0_type_circular
Oscillospiraceae bacterium	NODE_1_length_6366_cov_10.521718_cutoff_5_type_linears
Caudoviricetes sp.	NODE_1_length_63708_cov_21.877605_cutoff_5_type_circular
Caudoviricetes sp.	NODE_1_length_63724_cov_9.756073_cutoff_5_type_linears
Caudoviricetes sp.	NODE_1_length_64206_cov_6.889309_cutoff_5_type_circular
Phocaeicola dorei	NODE_1_length_64518_cov_7.485021_cutoff_5_type_linears
Caudoviricetes sp.	NODE_1_length_65130_cov_1.588773_cutoff_0_type_circular
Bacteriophage sp.	NODE_1_length_65903_cov_2.705227_cutoff_0_type_circular
Bacteroides intestinalis	NODE_1_length_65988_cov_3.701128_cutoff_0_type_circular
Hungatella sp. SB206	NODE_1_length_66319_cov_3.243035_cutoff_0_type_circular
Hungatella sp. SB206	NODE_1_length_66323_cov_5.062421_cutoff_0_type_circular
Caudoviricetes sp.	NODE_1_length_66608_cov_6.027316_cutoff_5_type_linears
Microviridae sp.	NODE_1_length_6889_cov_1.386424_cutoff_0_type_circular
Faecalibacterium prausnitzii L2-6	NODE_1_length_69532_cov_7.706808_cutoff_10_type_linearrepeat
Faecalibacterium prausnitzii L2-6	NODE_1_length_69532_cov_7.706808_cutoff_20_type_linearrepeat
Faecalibacterium prausnitzii L2-6	NODE_1_length_69532_cov_7.706808_cutoff_26_type_linearrepeat
Faecalibacterium prausnitzii L2-6	NODE_1_length_69532_cov_7.706808_cutoff_5_type_linearrepeat
Ihubacter sp. rT4E-8	NODE_1_length_7051_cov_3.669555_cutoff_0_type_circular
uncultured prokaryote	NODE_1_length_7057_cov_19.348341_cutoff_5_type_circular
Anaerobutyricum hallii	NODE_1_length_71161_cov_6.540910_cutoff_5_type_linears
Parabacteroides distasonis	NODE_1_length_71565_cov_2.138246_cutoff_5_type_circular
Caudoviricetes sp.	NODE_1_length_71693_cov_6.441578_cutoff_5_type_circular
Bacteroides uniformis	NODE_1_length_72022_cov_7.574713_cutoff_5_type_circular
Caudoviricetes sp.	NODE_1_length_72465_cov_29.246565_cutoff_0_type_circular
uncultured Bacteroidales bacterium	NODE_1_length_72499_cov_6.682239_cutoff_5_type_linears
Caudoviricetes sp.	NODE_1_length_74148_cov_20.257535_cutoff_0_type_circular
Lachnospiraceae bacterium GAM79	NODE_1_length_74223_cov_5.231807_cutoff_5_type_linears
Lacticaseibacillus paracasei	NODE_1_length_7482_cov_38.115704_cutoff_5_type_circular
Phocaeicola vulgatus	NODE_1_length_76060_cov_11.762198_cutoff_5_type_circular
Ruminococcus callidus	NODE_1_length_76260_cov_5.199611_cutoff_5_type_circular
Campylobacter concisus	NODE_1_length_77327_cov_6.842604_cutoff_5_type_linears
Caudoviricetes sp.	NODE_1_length_78142_cov_2.939819_cutoff_0_type_circular
Roseburia hominis	NODE_1_length_78369_cov_5.667672_cutoff_0_type_circular
Caudoviricetes sp.	NODE_1_length_78681_cov_11.963223_cutoff_5_type_circular
unidentified plasmid	NODE_1_length_7963_cov_4.192190_cutoff_0_type_circular
Caudoviricetes sp.	NODE_1_length_80263_cov_7.329165_cutoff_5_type_circular
Caudoviricetes sp.	NODE_1_length_80529_cov_2.107796_cutoff_0_type_circular
Parabacteroides distasonis	NODE_1_length_81676_cov_3.273480_cutoff_0_type_circular
Parabacteroides merdae	NODE_1_length_82549_cov_10.682318_cutoff_5_type_linears
Bacteroides fragilis	NODE_1_length_83044_cov_2.196425_cutoff_0_type_circular
Vescimonas fastidiosa	NODE_1_length_83720_cov_6.067051_cutoff_5_type_circular
Bacteriophage sp.	NODE_1_length_84088_cov_28.452127_cutoff_5_type_circular
Bacteriophage sp.	NODE_1_length_84497_cov_11.828114_cutoff_5_type_circular
Oscillospiraceae bacterium	NODE_1_length_84917_cov_5.652282_cutoff_5_type_circular
Myoviridae sp. ctfJc17	NODE_1_length_84920_cov_126.324036_cutoff_0_type_circular
Bacteriophage sp.	NODE_1_length_84973_cov_177.100547_cutoff_0_type_circular
Bacteriophage sp.	NODE_1_length_85021_cov_108.384998_cutoff_5_type_linearrepeat
Bacteriophage sp.	NODE_1_length_85089_cov_2.868318_cutoff_0_type_circular
Bacteriophage sp.	NODE_1_length_85406_cov_73.300086_cutoff_0_type_circular
Caudoviricetes sp.	NODE_1_length_85498_cov_6.334727_cutoff_5_type_circular
Bacteriophage sp.	NODE_1_length_86055_cov_3.926357_cutoff_5_type_circular
Caudoviricetes sp.	NODE_1_length_86346_cov_3.890604_cutoff_5_type_circular
Caudoviricetes sp.	NODE_1_length_86558_cov_3.760931_cutoff_0_type_circular
Bacteriophage sp.	NODE_1_length_86641_cov_42.041334_cutoff_0_type_circular
Caudoviricetes sp.	NODE_1_length_86820_cov_157.020394_cutoff_0_type_circular
Bacteriophage sp.	NODE_1_length_87022_cov_2.130871_cutoff_0_type_circular
Bacteriophage sp.	NODE_1_length_87084_cov_11.930966_cutoff_5_type_circular
Bacteriophage sp.	NODE_1_length_87085_cov_7.633156_cutoff_5_type_circular
Bacteriophage sp.	NODE_1_length_87159_cov_62.884364_cutoff_0_type_circular
Citrobacter phage Mijalis	NODE_1_length_87318_cov_10.878256_cutoff_0_type_circular
Bacteriophage sp.	NODE_1_length_87515_cov_5.693448_cutoff_5_type_circular
Escherichia phage vB_EcoM_AYO145A	NODE_1_length_87726_cov_17.439537_cutoff_5_type_circular
Bacteriophage sp.	NODE_1_length_88237_cov_35.252571_cutoff_0_type_circular
Bacteriophage sp.	NODE_1_length_88667_cov_2.261260_cutoff_5_type_circular
Caudoviricetes sp.	NODE_1_length_88802_cov_67.981359_cutoff_5_type_linearrepeat
Crassvirales sp.	NODE_1_length_90097_cov_2.492620_cutoff_5_type_circular
Bacteriophage sp.	NODE_1_length_91122_cov_3.779010_cutoff_5_type_circular
Escherichia coli	NODE_1_length_91215_cov_79.424205_cutoff_0_type_circular
Odoribacter splanchnicus	NODE_1_length_91763_cov_2.473744_cutoff_5_type_circular
unidentified plasmid	NODE_1_length_9228_cov_3.325129_cutoff_5_type_circular
Phocaeicola dorei	NODE_1_length_9253_cov_20.818102_cutoff_0_type_circular
Bacteriophage sp.	NODE_1_length_93052_cov_3.667172_cutoff_0_type_circular
Muribaculaceae bacterium MF13079	NODE_1_length_94163_cov_4.142956_cutoff_5_type_circular
Phocaeicola dorei	NODE_1_length_94738_cov_5.690966_cutoff_5_type_linears
Bacteriophage sp.	NODE_1_length_94900_cov_80.041489_cutoff_0_type_circular
Bacteriophage sp.	NODE_1_length_95207_cov_49.747024_cutoff_0_type_circular
Bacteriophage sp.	NODE_1_length_95812_cov_2.815279_cutoff_0_type_circular
uncultured phage cr2_1	NODE_1_length_96067_cov_2.759287_cutoff_0_type_circular
Bacteriophage sp.	NODE_1_length_96300_cov_8.890333_cutoff_5_type_circular
Escherichia coli	NODE_1_length_96359_cov_3.797635_cutoff_0_type_circular
Lachnospiraceae bacterium	NODE_1_length_9672_cov_1.700891_cutoff_0_type_circular
Caudoviricetes sp.	NODE_1_length_96886_cov_4.955766_cutoff_0_type_circular
Caudoviricetes sp.	NODE_1_length_97019_cov_12.468904_cutoff_5_type_linears
Bacteriophage sp.	NODE_1_length_97056_cov_2.682696_cutoff_5_type_circular
Bacteriophage sp.	NODE_1_length_97080_cov_9.029860_cutoff_5_type_circular
Bacteriophage sp.	NODE_1_length_97158_cov_16.757655_cutoff_5_type_linearrepeat
CrAssphage sp. C0526BW15	NODE_1_length_97436_cov_43.778325_cutoff_0_type_circular
Caudoviricetes sp.	NODE_1_length_97458_cov_10.358694_cutoff_5_type_linearrepeat
Bacteriophage sp.	NODE_1_length_97462_cov_43.967843_cutoff_5_type_circular
Bacteroides caccae	NODE_1_length_97752_cov_2.320994_cutoff_5_type_circular
Klebsiella variicola subsp. variicola	NODE_1_length_97815_cov_5.564870_cutoff_5_type_circular
Phocaeicola vulgatus	NODE_1_length_97916_cov_6.505814_cutoff_5_type_linears
Bacteriophage sp.	NODE_1_length_98298_cov_2.907743_cutoff_0_type_circular
Bacteriophage sp.	NODE_1_length_98440_cov_16.787342_cutoff_0_type_circular
Caudoviricetes sp.	NODE_1_length_98558_cov_12.509159_cutoff_5_type_circular
Ruminococcus sp. SR1/5	NODE_1_length_98991_cov_6.552911_cutoff_5_type_linears
Crassvirales sp.	NODE_1_length_99547_cov_6.951046_cutoff_5_type_circular
Homo sapiens	NODE_10_length_1144_cov_0.771878_cutoff_0_type_circular
Homo sapiens	NODE_10_length_1149_cov_6.927593_cutoff_5_type_circular
Homo sapiens	NODE_10_length_1149_cov_7.232877_cutoff_5_type_circular
Methanobrevibacter smithii	NODE_10_length_1207_cov_1.897222_cutoff_5_type_circular
[Ruminococcus] torques L2-14	NODE_10_length_12118_cov_5.325161_cutoff_5_type_linears
Streptococcus salivarius	NODE_10_length_1277_cov_2.028696_cutoff_5_type_circular
Lactobacillus johnsonii	NODE_10_length_1471_cov_1.563244_cutoff_5_type_circular
Homo sapiens	NODE_10_length_1485_cov_16.784242_cutoff_5_type_circular
Homo sapiens	NODE_10_length_1491_cov_21.104839_cutoff_5_type_circular
Homo sapiens	NODE_10_length_1491_cov_32.345308_cutoff_5_type_circular
Homo sapiens	NODE_10_length_1495_cov_4.916667_cutoff_5_type_circular
Unknown	NODE_10_length_1509_cov_2.155572_cutoff_5_type_circular
Alistipes shahii WAL 8301	NODE_10_length_15130_cov_2.295608_cutoff_0_type_circular
Homo sapiens	NODE_10_length_1536_cov_0.483322_cutoff_0_type_circular
Parabacteroides distasonis	NODE_10_length_1589_cov_1.214090_cutoff_5_type_circular
Bilophila wadsworthia	NODE_10_length_1597_cov_1.317687_cutoff_0_type_circular
Segatella copri	NODE_10_length_1703_cov_2.209391_cutoff_5_type_circular
Methanobrevibacter sp. TLL-48-HuF1	NODE_10_length_1720_cov_2.373509_cutoff_5_type_circular
Alistipes onderdonkii	NODE_10_length_1724_cov_1.495930_cutoff_5_type_circular
Parabacteroides distasonis	NODE_10_length_1834_cov_1.959578_cutoff_5_type_circular
Flavonifractor plautii	NODE_10_length_1840_cov_0.513719_cutoff_0_type_circular
Lachnospiraceae bacterium GAM79	NODE_10_length_1844_cov_1.233547_cutoff_5_type_circular
Dorea longicatena	NODE_10_length_1856_cov_3.253326_cutoff_5_type_circular
Flavonifractor plautii	NODE_10_length_18766_cov_8.137132_cutoff_5_type_linears
Unknown	NODE_10_length_1912_cov_2.136134_cutoff_5_type_circular
Unknown	NODE_10_length_1936_cov_2.666114_cutoff_0_type_circular
Geum rivale	NODE_10_length_1937_cov_0.724862_cutoff_5_type_circular
Caudoviricetes sp.	NODE_10_length_1977_cov_3.604324_cutoff_5_type_circular
Homo sapiens	NODE_10_length_1999_cov_3.638355_cutoff_5_type_circular
Limosilactobacillus fermentum	NODE_10_length_2017_cov_72.382540_cutoff_5_type_circular
Bacteroides thetaiotaomicron	NODE_10_length_2034_cov_1.077084_cutoff_5_type_circular
Enterococcus faecium	NODE_10_length_2106_cov_32.097524_cutoff_0_type_circular
Enterococcus faecium	NODE_10_length_2106_cov_48.057605_cutoff_0_type_circular
Homo sapiens	NODE_10_length_2162_cov_17.658477_cutoff_0_type_circular
Enterococcus faecium	NODE_10_length_2183_cov_285.517510_cutoff_0_type_circular
Faecalicatena sp. Marseille-Q4148	NODE_10_length_2328_cov_7.974103_cutoff_0_type_circular
Erysipelotrichaceae bacterium GAM147	NODE_10_length_2390_cov_1.961114_cutoff_0_type_circular
Caudoviricetes sp.	NODE_10_length_2420_cov_1.423463_cutoff_5_type_circular
Unknown	NODE_10_length_2464_cov_2.664527_cutoff_0_type_circular
Agathobacter rectalis	NODE_10_length_2477_cov_1.080426_cutoff_5_type_circular
Homo sapiens	NODE_10_length_2544_cov_7.724038_cutoff_5_type_circular
Barnesiella intestinihominis	NODE_10_length_2573_cov_2.744890_cutoff_5_type_circular
Segatella hominis	NODE_10_length_2608_cov_6.527610_cutoff_5_type_circular
Pelagovum pacificum	NODE_10_length_2611_cov_7.762480_cutoff_5_type_circular
Lachnospira eligens	NODE_10_length_2620_cov_0.897312_cutoff_5_type_circular
Enterobacter hormaechei	NODE_10_length_2622_cov_77.925050_cutoff_0_type_circular
Unknown	NODE_10_length_2735_cov_1.211273_cutoff_0_type_circular
Anaerostipes hadrus	NODE_10_length_2763_cov_14.156297_cutoff_5_type_circular
Roseburia faecis	NODE_10_length_2807_cov_1.110448_cutoff_5_type_circular
Homo sapiens	NODE_10_length_2846_cov_7.223979_cutoff_5_type_circular
Homo sapiens	NODE_10_length_2861_cov_1.797366_cutoff_5_type_circular
Bacteroides faecis	NODE_10_length_2877_cov_207.434545_cutoff_0_type_circular
Bacteroides faecis	NODE_10_length_2878_cov_346.129771_cutoff_0_type_circular
Bacteroides faecis	NODE_10_length_2880_cov_19.519070_cutoff_0_type_circular
uncultured bacterium	NODE_10_length_2899_cov_5.459957_cutoff_0_type_circular
Sepietta obscura	NODE_10_length_2925_cov_6.481415_cutoff_0_type_circular
Klebsiella pneumoniae	NODE_10_length_2992_cov_1.786736_cutoff_0_type_circular
Eggerthella lenta	NODE_10_length_2999_cov_6.334958_cutoff_0_type_circular
unidentified plasmid	NODE_10_length_3003_cov_13.900556_cutoff_0_type_circular
Blautia wexlerae	NODE_10_length_3062_cov_3.181601_cutoff_5_type_circular
Roseburia faecis	NODE_10_length_3119_cov_0.752674_cutoff_0_type_circular
Collinsella aerofaciens	NODE_10_length_3130_cov_8.920746_cutoff_0_type_circular
uncultured bacterium	NODE_10_length_3158_cov_3.096998_cutoff_0_type_circular
Phocaeicola vulgatus	NODE_10_length_3285_cov_3.924636_cutoff_5_type_circular
Unknown	NODE_10_length_3294_cov_2.083991_cutoff_5_type_circular
Unknown	NODE_10_length_3420_cov_5.283025_cutoff_0_type_circular
Homo sapiens	NODE_10_length_3541_cov_2.925308_cutoff_0_type_circular
Streptococcus thermophilus	NODE_10_length_3656_cov_6.099178_cutoff_5_type_circular
uncultured bacterium	NODE_10_length_3703_cov_1.884228_cutoff_0_type_circular
uncultured bacterium	NODE_10_length_3770_cov_31.682405_cutoff_0_type_circular
Bifidobacterium longum DJO10A	NODE_10_length_3788_cov_17.687517_cutoff_0_type_circular
Bifidobacterium longum DJO10A	NODE_10_length_3788_cov_65.721114_cutoff_0_type_circular
Paraclostridium sordellii	NODE_10_length_3796_cov_1.840283_cutoff_5_type_circular
uncultured bacterium	NODE_10_length_3796_cov_24.538021_cutoff_0_type_circular
Eggerthella lenta	NODE_10_length_3918_cov_3.702717_cutoff_0_type_circular
uncultured prokaryote	NODE_10_length_4012_cov_4.040927_cutoff_0_type_circular
unidentified plasmid	NODE_10_length_4013_cov_15.290273_cutoff_0_type_circular
Sardina pilchardus	NODE_10_length_4172_cov_6.574784_cutoff_5_type_circular
Escherichia coli	NODE_10_length_4202_cov_122.543067_cutoff_0_type_circular
Escherichia coli	NODE_10_length_4203_cov_4.621933_cutoff_0_type_circular
Segatella copri	NODE_10_length_4209_cov_1.432631_cutoff_0_type_circular
uncultured prokaryote	NODE_10_length_4265_cov_107.303770_cutoff_0_type_circular
Bacteroides ovatus	NODE_10_length_4265_cov_11.592073_cutoff_0_type_circular
Bacteroides ovatus	NODE_10_length_4265_cov_114.434993_cutoff_0_type_circular
Bacteroides thetaiotaomicron	NODE_10_length_4265_cov_123.701063_cutoff_0_type_circular
Bacteroides ovatus	NODE_10_length_4265_cov_18.602948_cutoff_0_type_circular
Bacteroides ovatus	NODE_10_length_4265_cov_67.873127_cutoff_0_type_circular
Bombyx mandarina	NODE_10_length_4269_cov_6.320618_cutoff_0_type_circular
Clostridium perfringens	NODE_10_length_4272_cov_2.800241_cutoff_0_type_circular
Enterococcus faecium	NODE_10_length_4274_cov_1.038100_cutoff_0_type_circular
Enterococcus faecium	NODE_10_length_4274_cov_89.672293_cutoff_0_type_circular
Bacteroides ovatus	NODE_10_length_4275_cov_2.970106_cutoff_0_type_circular
Bacteroides ovatus	NODE_10_length_4275_cov_278.082208_cutoff_0_type_circular
Bacteroides ovatus	NODE_10_length_4275_cov_54.316056_cutoff_5_type_circular
Parvimonas sp. G1604	NODE_10_length_4281_cov_6.308377_cutoff_0_type_circular
Lactiplantibacillus plantarum	NODE_10_length_4408_cov_2.424901_cutoff_0_type_circular
Bacteroides thetaiotaomicron	NODE_10_length_4444_cov_25.183924_cutoff_0_type_circular
Bacteroides intestinalis	NODE_10_length_4501_cov_2.202789_cutoff_0_type_circular
Segatella copri	NODE_10_length_4570_cov_2.744992_cutoff_5_type_circular
uncultured bacterium	NODE_10_length_4580_cov_37.646081_cutoff_0_type_circular
Lactococcus cremoris	NODE_10_length_4643_cov_1.867139_cutoff_0_type_circular
Clostridium perfringens	NODE_10_length_4659_cov_4.490953_cutoff_5_type_circular
Flavonifractor plautii	NODE_10_length_4710_cov_0.932359_cutoff_0_type_circular
Bacteriophage sp.	NODE_10_length_4735_cov_2.595703_cutoff_0_type_circular
Streptomyces sp. NBC_00498	NODE_10_length_4819_cov_3.968244_cutoff_5_type_circular
Caudoviricetes sp.	NODE_10_length_4849_cov_1.865311_cutoff_0_type_circular
uncultured bacterium	NODE_10_length_4894_cov_24.929935_cutoff_0_type_circular
Bacteroides uniformis	NODE_10_length_4912_cov_4.899687_cutoff_0_type_circular
Anaerobutyricum hallii	NODE_10_length_4935_cov_2.885191_cutoff_0_type_circular
Clostridium cadaveris	NODE_10_length_4941_cov_9.854383_cutoff_0_type_circular
Streptomyces sp. NBC_00498	NODE_10_length_4971_cov_3.087325_cutoff_0_type_circular
Parabacteroides distasonis	NODE_10_length_5004_cov_1.810949_cutoff_0_type_circular
Streptococcus pseudopneumoniae IS7493	NODE_10_length_5050_cov_2.870607_cutoff_0_type_circular
Phocaeicola massiliensis	NODE_10_length_5094_cov_1.468291_cutoff_0_type_circular
Bacteroides thetaiotaomicron	NODE_10_length_5108_cov_59.545674_cutoff_0_type_circular
Clostridioides difficile	NODE_10_length_5189_cov_14.821019_cutoff_5_type_circular
Escherichia coli	NODE_10_length_5290_cov_19.566531_cutoff_0_type_circular
Escherichia coli	NODE_10_length_5291_cov_12.692680_cutoff_0_type_circular
Enterococcus faecalis	NODE_10_length_5292_cov_4.333591_cutoff_0_type_circular
uncultured bacterium	NODE_10_length_5299_cov_43.426721_cutoff_0_type_circular
uncultured bacterium	NODE_10_length_5300_cov_94.301759_cutoff_0_type_circular
Moraxella sp. K23	NODE_10_length_5353_cov_4.439150_cutoff_0_type_circular
Bacteriophage sp.	NODE_10_length_5378_cov_5.158636_cutoff_0_type_circular
uncultured bacterium	NODE_10_length_5383_cov_12.734589_cutoff_0_type_circular
Clostridium perfringens	NODE_10_length_5477_cov_1.819065_cutoff_0_type_circular
unidentified plasmid	NODE_10_length_5523_cov_4.249629_cutoff_0_type_circular
Microviridae sp.	NODE_10_length_5594_cov_9.089263_cutoff_5_type_circular
uncultured prokaryote	NODE_10_length_5648_cov_2.972107_cutoff_0_type_circular
uncultured prokaryote	NODE_10_length_5648_cov_37.873755_cutoff_0_type_circular
uncultured prokaryote	NODE_10_length_5648_cov_9.337801_cutoff_0_type_circular
Akkermansia sp. AE01SA01	NODE_10_length_5684_cov_1.208746_cutoff_0_type_circular
uncultured prokaryote	NODE_10_length_5690_cov_2.496495_cutoff_0_type_circular
uncultured prokaryote	NODE_10_length_5695_cov_5.220366_cutoff_0_type_circular
Bacteroides uniformis	NODE_10_length_5721_cov_1.558098_cutoff_0_type_circular
Bacteroides hominis	NODE_10_length_5721_cov_222.263139_cutoff_0_type_circular
Bacteroides hominis	NODE_10_length_5721_cov_69.099392_cutoff_0_type_circular
Bacteroides hominis	NODE_10_length_5721_cov_83.576332_cutoff_0_type_circular
Waltera intestinalis	NODE_10_length_5730_cov_2.738711_cutoff_0_type_circular
Escherichia coli	NODE_10_length_5758_cov_5.599716_cutoff_0_type_circular
Paraclostridium tenue	NODE_10_length_5764_cov_1.896931_cutoff_0_type_circular
Paraclostridium tenue	NODE_10_length_5764_cov_3.338301_cutoff_0_type_circular
Escherichia coli	NODE_10_length_5779_cov_2.670028_cutoff_0_type_circular
Shuttle vector pAM1	NODE_10_length_5812_cov_23.596482_cutoff_5_type_circular
uncultured prokaryote	NODE_10_length_5831_cov_13.495091_cutoff_0_type_circular
uncultured prokaryote	NODE_10_length_5885_cov_1.785689_cutoff_0_type_circular
Adlercreutzia hattorii	NODE_10_length_5894_cov_1.806659_cutoff_0_type_circular
Phocaeicola vulgatus	NODE_10_length_5916_cov_2.443427_cutoff_5_type_circular
Anaerobutyricum soehngenii	NODE_10_length_5966_cov_14.238568_cutoff_0_type_circular
Enterococcus faecium	NODE_10_length_6073_cov_2.496805_cutoff_0_type_circular
Clostridiales bacterium Choco116	NODE_10_length_6089_cov_1.563402_cutoff_0_type_circular
Escherichia coli	NODE_10_length_6134_cov_5.636924_cutoff_0_type_circular
Pusillibacter faecalis	NODE_10_length_6171_cov_3.096459_cutoff_0_type_circular
uncultured prokaryote	NODE_10_length_6183_cov_6.569518_cutoff_0_type_circular
uncultured prokaryote	NODE_10_length_6408_cov_9.699889_cutoff_0_type_circular
Microviridae sp.	NODE_10_length_6417_cov_2.030843_cutoff_0_type_circular
Anaerobutyricum hallii	NODE_10_length_6502_cov_4.251608_cutoff_0_type_circular
uncultured bacterium	NODE_10_length_6607_cov_2.085957_cutoff_0_type_circular
Segatella copri DSM 18205	NODE_10_length_694_cov_7.936508_cutoff_5_type_linears
Ectemnius lituratus	NODE_10_length_7517_cov_7.133288_cutoff_5_type_circular
Enterococcus faecium	NODE_10_length_7734_cov_3.037071_cutoff_0_type_circular
uncultured bacterium	NODE_10_length_7794_cov_7.423634_cutoff_0_type_circular
Flavonifractor plautii	NODE_10_length_8162_cov_6.321220_cutoff_0_type_circular
Polaribacter litorisediminis	NODE_10_length_8273_cov_15.570464_cutoff_0_type_circular
Bacteriophage sp.	NODE_10_length_8403_cov_4.210971_cutoff_0_type_circular
uncultured bacterium	NODE_10_length_8514_cov_26.534279_cutoff_0_type_circular
unidentified plasmid	NODE_10_length_8919_cov_3.045382_cutoff_0_type_circular
uncultured bacterium	NODE_10_length_8927_cov_3.535227_cutoff_0_type_circular
uncultured prokaryote	NODE_10_length_9618_cov_7.698240_cutoff_0_type_circular
Unknown	NODE_11_length_1135_cov_0.890873_cutoff_5_type_circular
uncultured prokaryote	NODE_11_length_11457_cov_20.998058_cutoff_0_type_circular
Homo sapiens	NODE_11_length_1149_cov_3.070450_cutoff_5_type_circular
Agathobaculum massiliense	NODE_11_length_11593_cov_5.595413_cutoff_5_type_linears
Unknown	NODE_11_length_1189_cov_4.725047_cutoff_5_type_circular
Methanobrevibacter smithii	NODE_11_length_1207_cov_5.020370_cutoff_5_type_circular
Homo sapiens	NODE_11_length_1317_cov_8.117647_cutoff_5_type_circular
Homo sapiens	NODE_11_length_1337_cov_1.614876_cutoff_0_type_circular
Homo sapiens	NODE_11_length_1337_cov_15.046281_cutoff_5_type_circular
Segatella copri	NODE_11_length_1468_cov_2.407159_cutoff_5_type_circular
Homo sapiens	NODE_11_length_1486_cov_16.047093_cutoff_5_type_circular
Homo sapiens	NODE_11_length_1486_cov_19.564386_cutoff_5_type_circular
Homo sapiens	NODE_11_length_1486_cov_2.272259_cutoff_0_type_circular
Homo sapiens	NODE_11_length_1486_cov_3.854305_cutoff_0_type_circular
uncultured prokaryote	NODE_11_length_1525_cov_7.219599_cutoff_0_type_circular
Prevotella bivia	NODE_11_length_1572_cov_1.303114_cutoff_5_type_circular
Caudoviricetes sp.	NODE_11_length_1577_cov_43.466897_cutoff_5_type_circular
Unknown	NODE_11_length_1602_cov_2.076610_cutoff_5_type_circular
Dialister pneumosintes	NODE_11_length_1615_cov_1.279570_cutoff_5_type_circular
Mediterraneibacter gnavus	NODE_11_length_1659_cov_3.062010_cutoff_5_type_circular
Mediterraneibacter gnavus	NODE_11_length_1660_cov_2.139596_cutoff_5_type_circular
Lactobacillus gasseri	NODE_11_length_1699_cov_2.538168_cutoff_5_type_circular
Faecalibacterium prausnitzii	NODE_11_length_1700_cov_1.182454_cutoff_5_type_circular
uncultured prokaryote	NODE_11_length_1716_cov_2.113908_cutoff_0_type_circular
Parabacteroides distasonis	NODE_11_length_1872_cov_1.353009_cutoff_5_type_circular
Roseburia intestinalis L1-82	NODE_11_length_1880_cov_2.302339_cutoff_0_type_circular
Homo sapiens	NODE_11_length_1903_cov_21.434122_cutoff_0_type_circular
uncultured prokaryote	NODE_11_length_1939_cov_4.492274_cutoff_0_type_circular
Blautia obeum ATCC 29174	NODE_11_length_2102_cov_2.415696_cutoff_5_type_circular
Enterococcus faecium	NODE_11_length_2108_cov_504.662797_cutoff_0_type_circular
Thysanoteuthis rhombus	NODE_11_length_2109_cov_1.123613_cutoff_0_type_circular
Pammene giganteana	NODE_11_length_2153_cov_1.066140_cutoff_5_type_circular
Homo sapiens	NODE_11_length_2184_cov_1.219737_cutoff_5_type_circular
Salmonella enterica	NODE_11_length_2223_cov_12.043893_cutoff_0_type_circular
Prionychus ater	NODE_11_length_2435_cov_1.193241_cutoff_5_type_circular
Bacteroides uniformis	NODE_11_length_2449_cov_2.336348_cutoff_5_type_circular
Citrobacter freundii	NODE_11_length_2473_cov_25.832907_cutoff_0_type_circular
Intestinibacter bartlettii	NODE_11_length_2490_cov_4.444774_cutoff_0_type_circular
Caudoviricetes sp.	NODE_11_length_2555_cov_3.865321_cutoff_0_type_circular
Bacteroides cellulosilyticus	NODE_11_length_2639_cov_1.337978_cutoff_5_type_circular
Blautia wexlerae	NODE_11_length_2671_cov_1.865959_cutoff_5_type_circular
Eggerthella lenta	NODE_11_length_2723_cov_8.817411_cutoff_0_type_circular
Eggerthella lenta	NODE_11_length_2747_cov_109.737786_cutoff_5_type_circular
Eubacterium ramulus	NODE_11_length_2749_cov_6.462243_cutoff_0_type_circular
uncultured bacterium	NODE_11_length_2835_cov_2.044313_cutoff_0_type_circular
Bacteroides faecis	NODE_11_length_2879_cov_180.811047_cutoff_0_type_circular
Homo sapiens	NODE_11_length_2882_cov_13.483122_cutoff_0_type_circular
Ruminococcus sp. SR1/5	NODE_11_length_2895_cov_3.599350_cutoff_5_type_circular
uncultured bacterium	NODE_11_length_2896_cov_19.718310_cutoff_5_type_circular
unidentified plasmid	NODE_11_length_2910_cov_180.334531_cutoff_0_type_circular
uncultured prokaryote	NODE_11_length_2911_cov_5.171336_cutoff_0_type_circular
Odoribacter splanchnicus	NODE_11_length_2921_cov_0.920902_cutoff_0_type_circular
Homo sapiens	NODE_11_length_3016_cov_51.913465_cutoff_5_type_circular
Naegleria fowleri	NODE_11_length_3018_cov_13.282601_cutoff_5_type_circular
Unknown	NODE_11_length_3038_cov_0.861216_cutoff_5_type_circular
Eggerthella lenta	NODE_11_length_3045_cov_2.835161_cutoff_0_type_circular
Blautia sp. KLE_1732_HM_1032	NODE_11_length_3106_cov_1.155757_cutoff_5_type_circular
uncultured prokaryote	NODE_11_length_3139_cov_2.379482_cutoff_0_type_circular
Collinsella aerofaciens ATCC 25986	NODE_11_length_3233_cov_9.787186_cutoff_5_type_circular
unidentified plasmid	NODE_11_length_3256_cov_2.325663_cutoff_0_type_circular
uncultured prokaryote	NODE_11_length_3386_cov_1.642528_cutoff_0_type_circular
Klebsiella quasipneumoniae	NODE_11_length_3418_cov_2.085384_cutoff_0_type_circular
uncultured prokaryote	NODE_11_length_3434_cov_6.326882_cutoff_0_type_circular
Gardnerella sp. DNF00172	NODE_11_length_3520_cov_1.094607_cutoff_0_type_circular
Phocaeicola vulgatus	NODE_11_length_3567_cov_1.728779_cutoff_5_type_circular
Bifidobacterium longum	NODE_11_length_3603_cov_6.282221_cutoff_5_type_circular
Caudoviricetes sp.	NODE_11_length_3637_cov_3.025641_cutoff_0_type_circular
Klebsiella pneumoniae	NODE_11_length_3756_cov_12.749793_cutoff_0_type_circular
Bifidobacterium longum DJO10A	NODE_11_length_3788_cov_4.239825_cutoff_0_type_circular
Agrocybe praecox	NODE_11_length_3815_cov_15.739425_cutoff_0_type_circular
Unknown	NODE_11_length_3834_cov_2.841921_cutoff_0_type_circular
Tissierella carlieri	NODE_11_length_3849_cov_1.215476_cutoff_0_type_circular
Sphaerechinus granularis	NODE_11_length_3858_cov_2.961404_cutoff_0_type_circular
Barnesiella intestinihominis	NODE_11_length_3868_cov_1.158246_cutoff_5_type_circular
uncultured prokaryote	NODE_11_length_3924_cov_4.560969_cutoff_0_type_circular
Pedobacter lusitanus	NODE_11_length_3955_cov_1.140543_cutoff_0_type_circular
uncultured bacterium	NODE_11_length_3984_cov_5.210786_cutoff_0_type_circular
Alistipes putredinis	NODE_11_length_4009_cov_1.316074_cutoff_0_type_circular
Salmonella enterica subsp. enterica serovar Indiana	NODE_11_length_4024_cov_3.589428_cutoff_0_type_circular
Thomasclavelia ramosa	NODE_11_length_4053_cov_6.526235_cutoff_0_type_circular
Inoviridae sp.	NODE_11_length_4054_cov_7.677362_cutoff_0_type_circular
uncultured prokaryote	NODE_11_length_4127_cov_10.409750_cutoff_0_type_circular
Lachnospiraceae bacterium GAM79	NODE_11_length_4146_cov_1.604379_cutoff_0_type_circular
Escherichia coli	NODE_11_length_4199_cov_100.643173_cutoff_0_type_circular
Escherichia coli	NODE_11_length_4199_cov_277.948428_cutoff_0_type_circular
Enterobacter hormaechei subsp. hoffmannii	NODE_11_length_4223_cov_72.821777_cutoff_0_type_circular
Collinsella aerofaciens ATCC 25986	NODE_11_length_4240_cov_2.131291_cutoff_0_type_circular
Bacteroides fragilis	NODE_11_length_4265_cov_26.383277_cutoff_0_type_circular
Bacteroides ovatus	NODE_11_length_4265_cov_52.688497_cutoff_0_type_circular
uncultured prokaryote	NODE_11_length_4265_cov_63.223780_cutoff_0_type_circular
uncultured prokaryote	NODE_11_length_4267_cov_41.660628_cutoff_0_type_circular
Bacteroides ovatus	NODE_11_length_4275_cov_179.966490_cutoff_0_type_circular
Subdoligranulum variabile	NODE_11_length_4295_cov_4.076296_cutoff_0_type_circular
Unknown	NODE_11_length_4303_cov_1.951868_cutoff_0_type_circular
Eggerthella lenta	NODE_11_length_4324_cov_3.310936_cutoff_0_type_circular
Bacteroides ovatus	NODE_11_length_4338_cov_2.339349_cutoff_0_type_circular
Pempelia palumbella	NODE_11_length_4367_cov_7.912736_cutoff_0_type_circular
Caenorhabditis doughertyi	NODE_11_length_4413_cov_7.712552_cutoff_0_type_circular
Segatella copri	NODE_11_length_4421_cov_2.134141_cutoff_0_type_circular
Bacteroides sp. CG01	NODE_11_length_4445_cov_84.741547_cutoff_0_type_circular
uncultured human fecal virus	NODE_11_length_4475_cov_4.066007_cutoff_0_type_circular
Bifidobacterium longum subsp. longum	NODE_11_length_4599_cov_2.363372_cutoff_0_type_circular
Petasites albus	NODE_11_length_4600_cov_1.699978_cutoff_0_type_circular
uncultured bacterium	NODE_11_length_4610_cov_7.630828_cutoff_0_type_circular
unidentified plasmid	NODE_11_length_4619_cov_21.133126_cutoff_0_type_circular
Clostridium perfringens	NODE_11_length_4658_cov_5.058707_cutoff_0_type_circular
unidentified plasmid	NODE_11_length_4672_cov_15.286689_cutoff_0_type_circular
Unknown	NODE_11_length_4697_cov_96.436324_cutoff_0_type_circular
Anaerobutyricum hallii	NODE_11_length_4703_cov_3.800044_cutoff_0_type_circular
Clostridium perfringens	NODE_11_length_4851_cov_5.065411_cutoff_0_type_circular
Clostridium sp. M62/1	NODE_11_length_4854_cov_2.521472_cutoff_0_type_circular
Faecalibacterium prausnitzii SL3/3	NODE_11_length_4877_cov_2.427368_cutoff_5_type_circular
uncultured human fecal virus	NODE_11_length_4879_cov_4.757997_cutoff_0_type_circular
Drosophila melanogaster	NODE_11_length_4906_cov_4.674200_cutoff_5_type_circular
Pseudomonas aeruginosa	NODE_11_length_4912_cov_2.949216_cutoff_0_type_circular
Anaerobutyricum hallii	NODE_11_length_4994_cov_4.573043_cutoff_0_type_circular
Bifidobacterium bifidum	NODE_11_length_5022_cov_4.549336_cutoff_0_type_circular
Bifidobacterium longum subsp. infantis 157F	NODE_11_length_5023_cov_3.341095_cutoff_0_type_circular
uncultured prokaryote	NODE_11_length_5039_cov_275.097516_cutoff_0_type_circular
Clostridioides difficile	NODE_11_length_5110_cov_38.004415_cutoff_0_type_circular
Chelidurella thaleri	NODE_11_length_5183_cov_5.356804_cutoff_0_type_circular
Streptococcus thermophilus LMD-9	NODE_11_length_5198_cov_1.489253_cutoff_0_type_circular
uncultured bacterium	NODE_11_length_5216_cov_4.260169_cutoff_0_type_circular
Enterococcus faecalis	NODE_11_length_5248_cov_18.951377_cutoff_0_type_circular
uncultured bacterium	NODE_11_length_5299_cov_2.468291_cutoff_0_type_circular
uncultured prokaryote	NODE_11_length_5304_cov_2.610585_cutoff_0_type_circular
Inoviridae sp.	NODE_11_length_5337_cov_2.348369_cutoff_0_type_circular
Escherichia coli	NODE_11_length_5402_cov_173.808152_cutoff_0_type_circular
Streptococcus mitis	NODE_11_length_5492_cov_1.671202_cutoff_0_type_circular
uncultured bacterium	NODE_11_length_5544_cov_11.099686_cutoff_0_type_circular
Blautia hydrogenotrophica DSM 10507	NODE_11_length_5598_cov_3.322610_cutoff_0_type_circular
uncultured bacterium	NODE_11_length_5627_cov_13.376000_cutoff_5_type_circular
uncultured prokaryote	NODE_11_length_5648_cov_3.653505_cutoff_0_type_circular
uncultured bacterium	NODE_11_length_5659_cov_3.056580_cutoff_0_type_circular
Bacteroides hominis	NODE_11_length_5722_cov_18.113494_cutoff_0_type_circular
Bacteroides hominis	NODE_11_length_5722_cov_32.139589_cutoff_0_type_circular
Waltera intestinalis	NODE_11_length_5730_cov_4.130466_cutoff_0_type_circular
Salmonella enterica subsp. enterica serovar Hadar	NODE_11_length_5758_cov_22.540579_cutoff_0_type_circular
Escherichia coli	NODE_11_length_5758_cov_83.838217_cutoff_0_type_circular
Anaerobutyricum hallii	NODE_11_length_5766_cov_7.221848_cutoff_0_type_circular
Waltera intestinalis	NODE_11_length_5969_cov_35.370935_cutoff_0_type_circular
Waltera intestinalis	NODE_11_length_5970_cov_22.159165_cutoff_0_type_circular
Waltera intestinalis	NODE_11_length_5970_cov_36.851617_cutoff_0_type_circular
Microvirus sp.	NODE_11_length_6274_cov_1.538311_cutoff_0_type_circular
Ostrea edulis	NODE_11_length_6343_cov_5.861486_cutoff_0_type_circular
uncultured prokaryote	NODE_11_length_6365_cov_2.157422_cutoff_0_type_circular
uncultured bacterium	NODE_11_length_6470_cov_7.463030_cutoff_5_type_circular
Escherichia coli	NODE_11_length_7116_cov_77.273287_cutoff_0_type_circular
Streptococcus parasanguinis	NODE_11_length_7833_cov_3.140151_cutoff_0_type_circular
Escherichia coli	NODE_11_length_8066_cov_17.593274_cutoff_0_type_circular
Carnobacterium divergens	NODE_11_length_8150_cov_6.721052_cutoff_0_type_circular
Caudoviricetes sp.	NODE_11_length_8253_cov_3.825745_cutoff_0_type_circular
Escherichia coli	NODE_11_length_8303_cov_6.666585_cutoff_0_type_circular
Unknown	NODE_11_length_8743_cov_7.626857_cutoff_0_type_circular
Bacteroides fragilis	NODE_12_length_10013_cov_12.786263_cutoff_0_type_circular
Homo sapiens	NODE_12_length_1146_cov_2.299313_cutoff_0_type_circular
Streptococcus salivarius	NODE_12_length_1147_cov_2.403922_cutoff_5_type_circular
Homo sapiens	NODE_12_length_1149_cov_22.704501_cutoff_5_type_circular
Homo sapiens	NODE_12_length_1149_cov_29.782779_cutoff_5_type_circular
Veillonella atypica	NODE_12_length_1156_cov_0.406220_cutoff_0_type_circular
Unknown	NODE_12_length_1191_cov_1.353383_cutoff_5_type_circular
Mediterraneibacter gnavus	NODE_12_length_1227_cov_2.090000_cutoff_5_type_circular
Unknown	NODE_12_length_1237_cov_1.500901_cutoff_5_type_circular
Lactobacillus gasseri	NODE_12_length_1288_cov_1.028424_cutoff_0_type_circular
Unknown	NODE_12_length_1429_cov_1.360983_cutoff_5_type_circular
Homo sapiens	NODE_12_length_1491_cov_6.450880_cutoff_5_type_circular
Unknown	NODE_12_length_1518_cov_1.932423_cutoff_0_type_circular
Schaalia odontolytica	NODE_12_length_1554_cov_4.454800_cutoff_5_type_circular
Nitrosopumilaceae archaeon	NODE_12_length_1676_cov_1.030342_cutoff_0_type_circular
Unknown	NODE_12_length_1684_cov_1.490687_cutoff_5_type_circular
Homo sapiens	NODE_12_length_1826_cov_13.111830_cutoff_0_type_circular
Homo sapiens	NODE_12_length_1826_cov_9.090642_cutoff_0_type_circular
Streptococcus thermophilus	NODE_12_length_1921_cov_3.236901_cutoff_0_type_circular
Faecalibacterium prausnitzii L2-6	NODE_12_length_1923_cov_0.659243_cutoff_0_type_circular
Anaerostipes hadrus ATCC 29173 = JCM 17467	NODE_12_length_1968_cov_4.043998_cutoff_5_type_circular
Escherichia coli	NODE_12_length_1970_cov_68.952794_cutoff_0_type_circular
Butyricimonas virosa	NODE_12_length_2044_cov_1.860198_cutoff_5_type_circular
Unknown	NODE_12_length_2076_cov_2.437660_cutoff_5_type_circular
Enterococcus faecium	NODE_12_length_2106_cov_1183.137948_cutoff_0_type_circular
Bacteroides xylanisolvens	NODE_12_length_2128_cov_3.017491_cutoff_5_type_circular
Blautia argi	NODE_12_length_2185_cov_0.879981_cutoff_0_type_circular
Agathobacter rectalis	NODE_12_length_2185_cov_1.985909_cutoff_5_type_circular
Bacteroides xylanisolvens	NODE_12_length_2209_cov_2.802113_cutoff_5_type_circular
Lachnoclostridium phocaeense	NODE_12_length_2220_cov_1.550884_cutoff_0_type_circular
Eisenbergiella porci	NODE_12_length_2390_cov_1.346885_cutoff_0_type_circular
uncultured bacterium	NODE_12_length_2409_cov_7.752848_cutoff_5_type_circular
Alistipes finegoldii	NODE_12_length_2410_cov_1.296978_cutoff_5_type_circular
Erysipelotrichaceae bacterium GAM147	NODE_12_length_2437_cov_1.647619_cutoff_5_type_circular
uncultured prokaryote	NODE_12_length_2479_cov_57.877551_cutoff_0_type_circular
Citrobacter freundii	NODE_12_length_2480_cov_46.743731_cutoff_0_type_circular
Enterocloster clostridioformis	NODE_12_length_2508_cov_1.141537_cutoff_0_type_circular
Homo sapiens	NODE_12_length_2525_cov_2.336947_cutoff_5_type_circular
Homo sapiens	NODE_12_length_2547_cov_7.319008_cutoff_5_type_circular
Agathobacter rectalis	NODE_12_length_2582_cov_2.151527_cutoff_5_type_circular
Caudoviricetes sp.	NODE_12_length_2615_cov_0.888666_cutoff_0_type_circular
Enterobacter hormaechei	NODE_12_length_2622_cov_2.436874_cutoff_0_type_circular
Bacteroides zhangwenhongii	NODE_12_length_2690_cov_1.713617_cutoff_5_type_circular
Mediterraneibacter gnavus	NODE_12_length_2737_cov_1.894636_cutoff_0_type_circular
Blautia luti	NODE_12_length_2782_cov_2.544633_cutoff_0_type_circular
Homo sapiens	NODE_12_length_2846_cov_9.867598_cutoff_5_type_circular
Bacteroides faecis	NODE_12_length_2878_cov_326.140676_cutoff_0_type_circular
Bacteroides faecis	NODE_12_length_2878_cov_44.793166_cutoff_0_type_circular
Bacteriophage sp.	NODE_12_length_2910_cov_1.472512_cutoff_0_type_circular
Anaerostipes hadrus	NODE_12_length_2919_cov_4.640043_cutoff_5_type_circular
Collinsella aerofaciens ATCC 25986	NODE_12_length_2992_cov_3.279232_cutoff_0_type_circular
Eggerthella lenta	NODE_12_length_3056_cov_20.798566_cutoff_0_type_circular
uncultured prokaryote	NODE_12_length_3179_cov_14.500000_cutoff_5_type_circular
Ruminococcus callidus	NODE_12_length_3227_cov_1.613548_cutoff_0_type_circular
uncultured prokaryote	NODE_12_length_3250_cov_7.651297_cutoff_0_type_circular
uncultured prokaryote	NODE_12_length_3299_cov_4.771438_cutoff_0_type_circular
Collinsella aerofaciens ATCC 25986	NODE_12_length_3318_cov_70.761517_cutoff_0_type_circular
Enterococcus faecium	NODE_12_length_3348_cov_1137.524992_cutoff_0_type_circular
Chrysolina oricalcia	NODE_12_length_3359_cov_0.820235_cutoff_0_type_circular
Ascidia mentula	NODE_12_length_3360_cov_16.912156_cutoff_0_type_circular
Escherichia coli	NODE_12_length_3390_cov_46.948207_cutoff_0_type_circular
Lachnospiraceae bacterium	NODE_12_length_3422_cov_1.788164_cutoff_0_type_circular
Clostridioides difficile	NODE_12_length_3488_cov_60.427551_cutoff_0_type_circular
Oscillospiraceae bacterium	NODE_12_length_3539_cov_1.190211_cutoff_5_type_circular
Collinsella aerofaciens	NODE_12_length_3550_cov_168.316681_cutoff_5_type_circular
Phocaeicola vulgatus	NODE_12_length_3567_cov_2.129360_cutoff_5_type_circular
Dialister sp. Marseille-QA0723	NODE_12_length_3574_cov_1.639397_cutoff_0_type_circular
Lactococcus lactis	NODE_12_length_3724_cov_4.042813_cutoff_0_type_circular
Caudoviricetes sp.	NODE_12_length_3834_cov_3.523874_cutoff_0_type_circular
Unknown	NODE_12_length_3841_cov_0.746096_cutoff_0_type_circular
uncultured bacterium	NODE_12_length_3883_cov_60.476571_cutoff_0_type_circular
uncultured bacterium	NODE_12_length_3889_cov_2.365497_cutoff_0_type_circular
uncultured bacterium	NODE_12_length_3914_cov_38.260893_cutoff_0_type_circular
Eggerthella lenta	NODE_12_length_3918_cov_1.258771_cutoff_0_type_circular
Hemicrepidius hirtus	NODE_12_length_3923_cov_4.311644_cutoff_0_type_circular
Clostridium sp. 16K-1-R1	NODE_12_length_3969_cov_4.932067_cutoff_0_type_circular
nan	NODE_12_length_4051_cov_2.819572_cutoff_0_type_circular
uncultured bacterium	NODE_12_length_4081_cov_13.454982_cutoff_0_type_circular
Homo sapiens	NODE_12_length_4125_cov_1.395448_cutoff_0_type_circular
Unknown	NODE_12_length_4140_cov_0.752554_cutoff_0_type_circular
Bifidobacterium longum subsp. longum KACC 91563	NODE_12_length_4168_cov_56.437268_cutoff_0_type_circular
Escherichia coli	NODE_12_length_4218_cov_3.682718_cutoff_0_type_circular
Claveliimonas bilis	NODE_12_length_4236_cov_3.184960_cutoff_0_type_circular
uncultured prokaryote	NODE_12_length_4244_cov_3.079670_cutoff_0_type_circular
uncultured prokaryote	NODE_12_length_4265_cov_100.771387_cutoff_0_type_circular
Bacteroides ovatus	NODE_12_length_4266_cov_129.957719_cutoff_0_type_circular
Bacteroides ovatus	NODE_12_length_4275_cov_101.737705_cutoff_0_type_circular
Bacteroides ovatus	NODE_12_length_4275_cov_40.269286_cutoff_0_type_circular
Bacteroides thetaiotaomicron	NODE_12_length_4275_cov_45.601254_cutoff_0_type_circular
Bacteroides ovatus	NODE_12_length_4275_cov_51.235053_cutoff_0_type_circular
Bacteroides ovatus	NODE_12_length_4275_cov_63.480955_cutoff_0_type_circular
Bacteroides ovatus	NODE_12_length_4275_cov_73.921167_cutoff_0_type_circular
Lachnospira eligens	NODE_12_length_4281_cov_2.508907_cutoff_0_type_circular
Acinetobacter baumannii	NODE_12_length_4314_cov_1.560306_cutoff_0_type_circular
uncultured Alistipes sp.	NODE_12_length_4320_cov_1.453852_cutoff_0_type_circular
Dysauxes ancilla	NODE_12_length_4344_cov_1.859379_cutoff_0_type_circular
uncultured bacterium	NODE_12_length_4386_cov_1.649448_cutoff_0_type_circular
uncultured prokaryote	NODE_12_length_4520_cov_15.399954_cutoff_5_type_circular
uncultured prokaryote	NODE_12_length_4521_cov_13.685253_cutoff_0_type_circular
Klebsiella pneumoniae	NODE_12_length_4524_cov_48.177621_cutoff_0_type_circular
uncultured bacterium	NODE_12_length_4529_cov_12.377783_cutoff_5_type_circular
Streptococcus suis	NODE_12_length_4569_cov_1.780955_cutoff_0_type_circular
Clostridium perfringens	NODE_12_length_4582_cov_1.633446_cutoff_0_type_circular
Clostridium perfringens	NODE_12_length_4582_cov_1.999776_cutoff_0_type_circular
Unknown	NODE_12_length_4586_cov_79.283023_cutoff_0_type_circular
Roseburia faecis	NODE_12_length_4602_cov_1.786592_cutoff_0_type_circular
Malacosoma neustria	NODE_12_length_4603_cov_35.992181_cutoff_0_type_circular
Anaerostipes hadrus	NODE_12_length_4625_cov_0.813250_cutoff_0_type_circular
Clostridium sp. M62/1	NODE_12_length_4658_cov_13.956963_cutoff_0_type_circular
Pusillibacter faecalis	NODE_12_length_4662_cov_2.992944_cutoff_0_type_circular
Bacteroidales bacterium	NODE_12_length_4679_cov_2.949253_cutoff_0_type_circular
Unknown	NODE_12_length_4710_cov_5.012219_cutoff_0_type_circular
Dialister sp.	NODE_12_length_4756_cov_2.983798_cutoff_0_type_circular
Faecalibacterium sp. I4-1-79	NODE_12_length_4885_cov_2.395965_cutoff_0_type_circular
Unknown	NODE_12_length_4921_cov_5.748436_cutoff_0_type_circular
Bacteroides thetaiotaomicron	NODE_12_length_5108_cov_12.360972_cutoff_0_type_circular
Escherichia coli	NODE_12_length_5122_cov_5.460661_cutoff_0_type_circular
Faecalibacterium hominis (ex Afrizal et al. 2022)	NODE_12_length_5165_cov_3.567289_cutoff_0_type_circular
Clostridioides difficile	NODE_12_length_5190_cov_43.344262_cutoff_0_type_circular
uncultured prokaryote	NODE_12_length_5192_cov_1.720632_cutoff_0_type_circular
Escherichia coli	NODE_12_length_5291_cov_1.166538_cutoff_0_type_circular
uncultured prokaryote	NODE_12_length_5414_cov_55.304521_cutoff_0_type_circular
uncultured bacterium	NODE_12_length_5422_cov_38.440604_cutoff_0_type_circular
uncultured bacterium	NODE_12_length_5442_cov_2.282973_cutoff_0_type_circular
uncultured prokaryote	NODE_12_length_5487_cov_2.662500_cutoff_0_type_circular
unidentified plasmid	NODE_12_length_5523_cov_37.598592_cutoff_0_type_circular
uncultured bacterium	NODE_12_length_5527_cov_2.888704_cutoff_0_type_circular
Bacteroides uniformis	NODE_12_length_5720_cov_19.854461_cutoff_0_type_circular
Bacteroides hominis	NODE_12_length_5721_cov_19.678763_cutoff_0_type_circular
Bacteroides hominis	NODE_12_length_5722_cov_62.527435_cutoff_0_type_circular
Salmonella enterica subsp. enterica serovar Hadar	NODE_12_length_5758_cov_1.923637_cutoff_0_type_circular
Collinsella aerofaciens	NODE_12_length_5908_cov_4.137346_cutoff_0_type_circular
Escherichia coli	NODE_12_length_5949_cov_10.087599_cutoff_0_type_circular
uncultured bacterium	NODE_12_length_6065_cov_47.969518_cutoff_0_type_circular
Candidatus Fimenecus excrementavium	NODE_12_length_6207_cov_1.396546_cutoff_0_type_circular
Bacteriophage sp.	NODE_12_length_6419_cov_3.517165_cutoff_0_type_circular
Escherichia coli	NODE_12_length_6774_cov_4.126975_cutoff_0_type_circular
uncultured prokaryote	NODE_12_length_6833_cov_31.945571_cutoff_0_type_circular
Caudoviricetes sp.	NODE_12_length_6967_cov_27.710380_cutoff_0_type_circular
Escherichia coli	NODE_12_length_7015_cov_14.229239_cutoff_0_type_circular
uncultured prokaryote	NODE_12_length_7066_cov_1.679781_cutoff_0_type_circular
Clostridium perfringens	NODE_12_length_8046_cov_12.564970_cutoff_0_type_circular
Schaalia sp. HMT-172	NODE_13_length_1129_cov_3.354291_cutoff_5_type_circular
Akkermansia sp. AE01SA01	NODE_13_length_1142_cov_2.070936_cutoff_5_type_circular
Homo sapiens	NODE_13_length_1146_cov_14.683023_cutoff_5_type_circular
Homo sapiens	NODE_13_length_1146_cov_7.467125_cutoff_5_type_circular
Homo sapiens	NODE_13_length_1149_cov_48.159491_cutoff_5_type_circular
Bacteroides xylanisolvens	NODE_13_length_1210_cov_41.116343_cutoff_5_type_circular
Mediterraneibacter gnavus	NODE_13_length_1227_cov_2.281818_cutoff_0_type_circular
Intestinibacter bartlettii	NODE_13_length_1227_cov_2.284545_cutoff_0_type_circular
Thomasclavelia spiroformis DSM 1552	NODE_13_length_1366_cov_0.773204_cutoff_0_type_circular
Homo sapiens	NODE_13_length_1425_cov_0.902157_cutoff_0_type_circular
Streptococcus salivarius	NODE_13_length_1444_cov_1.789674_cutoff_0_type_circular
Homo sapiens	NODE_13_length_1486_cov_18.909492_cutoff_5_type_circular
Homo sapiens	NODE_13_length_1487_cov_6.716176_cutoff_5_type_circular
Unknown	NODE_13_length_1522_cov_0.344086_cutoff_0_type_circular
Polyrhachis lamellidens	NODE_13_length_1547_cov_9.769014_cutoff_5_type_circular
Parabacteroides distasonis	NODE_13_length_1589_cov_2.166211_cutoff_0_type_circular
Unknown	NODE_13_length_1595_cov_2.101499_cutoff_5_type_circular
Steromphala cineraria	NODE_13_length_1628_cov_3.090606_cutoff_5_type_circular
Escherichia coli	NODE_13_length_1678_cov_130.655061_cutoff_0_type_circular
Mediterraneibacter gnavus	NODE_13_length_1685_cov_67.625802_cutoff_5_type_circular
Unknown	NODE_13_length_1702_cov_2.337143_cutoff_5_type_circular
Collinsella sp. i05-0019-G5	NODE_13_length_1731_cov_2.236284_cutoff_5_type_circular
Mediterraneibacter gnavus	NODE_13_length_1760_cov_3.315983_cutoff_0_type_circular
Bifidobacterium dentium	NODE_13_length_1764_cov_1.353085_cutoff_0_type_circular
Homo sapiens	NODE_13_length_1826_cov_1.575044_cutoff_0_type_circular
Homo sapiens	NODE_13_length_1826_cov_6.965862_cutoff_5_type_circular
Homo sapiens	NODE_13_length_1921_cov_1.342809_cutoff_0_type_circular
Homo sapiens	NODE_13_length_1995_cov_6.706103_cutoff_5_type_circular
Odoribacter splanchnicus	NODE_13_length_2010_cov_6.698354_cutoff_5_type_circular
Homo sapiens	NODE_13_length_2033_cov_2.228227_cutoff_0_type_circular
Enterococcus faecium	NODE_13_length_2106_cov_5.556342_cutoff_0_type_circular
Anaerococcus nagyae	NODE_13_length_2126_cov_1.591296_cutoff_5_type_circular
Segatella copri	NODE_13_length_2171_cov_1.305773_cutoff_5_type_circular
Desulfovibrio legallii	NODE_13_length_2172_cov_1.716870_cutoff_5_type_circular
[Bacteroides] pectinophilus	NODE_13_length_2289_cov_1.500000_cutoff_0_type_circular
Methanobrevibacter smithii ATCC 35061	NODE_13_length_2296_cov_1.139235_cutoff_0_type_circular
Podarcis siculus	NODE_13_length_2297_cov_1.570968_cutoff_5_type_circular
Desulfovibrio fairfieldensis	NODE_13_length_2380_cov_1.142033_cutoff_0_type_circular
uncultured bacterium	NODE_13_length_2388_cov_4.758072_cutoff_0_type_circular
Dysosmobacter welbionis	NODE_13_length_2404_cov_5.323671_cutoff_0_type_circular
Alistipes finegoldii	NODE_13_length_2410_cov_1.275077_cutoff_5_type_circular
Caudoviricetes sp.	NODE_13_length_2559_cov_1.124178_cutoff_0_type_circular
Eubacterium ramulus	NODE_13_length_2580_cov_2.489197_cutoff_0_type_circular
Klebsiella pneumoniae	NODE_13_length_2635_cov_308.479665_cutoff_0_type_circular
Unknown	NODE_13_length_2771_cov_1.908472_cutoff_0_type_circular
uncultured prokaryote	NODE_13_length_2777_cov_30.503396_cutoff_0_type_circular
Homo sapiens	NODE_13_length_2841_cov_29.646647_cutoff_0_type_circular
uncultured prokaryote	NODE_13_length_2850_cov_14.529930_cutoff_0_type_circular
Bacteroides faecis	NODE_13_length_2877_cov_8.396364_cutoff_0_type_circular
Bacteroides faecis	NODE_13_length_2878_cov_21.561250_cutoff_0_type_circular
Eggerthella lenta	NODE_13_length_3010_cov_7.197711_cutoff_5_type_circular
Bilophila wadsworthia	NODE_13_length_3044_cov_1.340075_cutoff_0_type_circular
Enterococcus faecium	NODE_13_length_3051_cov_7.264706_cutoff_0_type_circular
Escherichia coli	NODE_13_length_3061_cov_1.754601_cutoff_0_type_circular
uncultured bacterium	NODE_13_length_3088_cov_202.604863_cutoff_0_type_circular
Lactiplantibacillus plantarum	NODE_13_length_3095_cov_4.902628_cutoff_0_type_circular
Collinsella aerofaciens	NODE_13_length_3139_cov_182.007636_cutoff_0_type_circular
Pempelia palumbella	NODE_13_length_3139_cov_2.977424_cutoff_5_type_circular
Collinsella aerofaciens ATCC 25986	NODE_13_length_3164_cov_6.613764_cutoff_0_type_circular
Collinsella aerofaciens ATCC 25986	NODE_13_length_3165_cov_4.048387_cutoff_0_type_circular
Homo sapiens	NODE_13_length_3184_cov_154.126268_cutoff_0_type_circular
Agathobacter rectalis DSM 17629	NODE_13_length_3228_cov_3.239278_cutoff_5_type_circular
uncultured prokaryote	NODE_13_length_3252_cov_13.218560_cutoff_0_type_circular
unidentified plasmid	NODE_13_length_3254_cov_43.042853_cutoff_0_type_circular
Enterocloster bolteae	NODE_13_length_3261_cov_1.340459_cutoff_0_type_circular
Clostridia bacterium i40-0019-1A8	NODE_13_length_3285_cov_1.608296_cutoff_0_type_circular
Enterocloster bolteae	NODE_13_length_3297_cov_1.162776_cutoff_0_type_circular
Unknown	NODE_13_length_3334_cov_2.951356_cutoff_0_type_circular
Simiaoa sunii	NODE_13_length_3357_cov_1.963467_cutoff_0_type_circular
Bacteroides uniformis CL03T12C37	NODE_13_length_3365_cov_1.345275_cutoff_0_type_circular
Oscillospiraceae bacterium	NODE_13_length_3385_cov_0.937078_cutoff_0_type_circular
Desulfovibrio piger	NODE_13_length_3485_cov_1.614056_cutoff_0_type_circular
Haemophilus parainfluenzae	NODE_13_length_3525_cov_0.782519_cutoff_0_type_circular
Streptococcus lactarius	NODE_13_length_3659_cov_1.368630_cutoff_0_type_circular
Homo sapiens	NODE_13_length_3696_cov_47.027459_cutoff_0_type_circular
Bifidobacterium longum subsp. infantis 157F	NODE_13_length_3751_cov_2.776490_cutoff_0_type_circular
uncultured prokaryote	NODE_13_length_3792_cov_1.244475_cutoff_0_type_circular
Sphaerechinus granularis	NODE_13_length_3841_cov_25.943726_cutoff_0_type_circular
uncultured prokaryote	NODE_13_length_3841_cov_4.500000_cutoff_0_type_circular
Eggerthella lenta	NODE_13_length_3948_cov_5.729914_cutoff_0_type_circular
uncultured bacterium	NODE_13_length_4021_cov_2.748588_cutoff_0_type_circular
uncultured bacterium	NODE_13_length_4036_cov_1.324891_cutoff_0_type_circular
Unknown	NODE_13_length_4046_cov_16.635876_cutoff_0_type_circular
Ruminococcus bicirculans (ex Wegman et al. 2014)	NODE_13_length_4117_cov_2.590977_cutoff_0_type_circular
Caudoviricetes sp.	NODE_13_length_4120_cov_1.068871_cutoff_0_type_circular
Escherichia coli	NODE_13_length_4199_cov_11.691552_cutoff_0_type_circular
Roseburia faecis	NODE_13_length_4210_cov_1.294146_cutoff_0_type_circular
Enterobacter hormaechei	NODE_13_length_4223_cov_52.557617_cutoff_0_type_circular
unidentified plasmid	NODE_13_length_4236_cov_5.678997_cutoff_0_type_circular
Bacteroides ovatus	NODE_13_length_4265_cov_1.428226_cutoff_0_type_circular
Bacteroides thetaiotaomicron	NODE_13_length_4265_cov_16.119865_cutoff_0_type_circular
Bacteroides ovatus	NODE_13_length_4265_cov_68.020300_cutoff_0_type_circular
Bacteroides ovatus	NODE_13_length_4275_cov_1.933703_cutoff_0_type_circular
Bacteroides ovatus	NODE_13_length_4275_cov_10.286403_cutoff_5_type_circular
Bacteroides ovatus	NODE_13_length_4275_cov_135.326422_cutoff_0_type_circular
Bacteroides ovatus	NODE_13_length_4275_cov_136.651398_cutoff_0_type_circular
Bacteroides ovatus	NODE_13_length_4275_cov_36.432739_cutoff_0_type_circular
Bacteroides ovatus	NODE_13_length_4275_cov_390.379460_cutoff_0_type_circular
Bacteroides ovatus	NODE_13_length_4275_cov_53.851736_cutoff_0_type_circular
Bacteroides salyersiae	NODE_13_length_4276_cov_48.083153_cutoff_0_type_circular
Blautia wexlerae	NODE_13_length_4298_cov_20.112923_cutoff_0_type_circular
Bifidobacterium longum subsp. longum F8	NODE_13_length_4311_cov_3.170411_cutoff_0_type_circular
Faecalibacterium wellingii	NODE_13_length_4326_cov_1.136937_cutoff_0_type_circular
Klebsiella pneumoniae	NODE_13_length_4395_cov_1.886598_cutoff_0_type_circular
uncultured human fecal virus	NODE_13_length_4482_cov_8.563949_cutoff_0_type_circular
uncultured prokaryote	NODE_13_length_4493_cov_2.662162_cutoff_0_type_circular
Roseovarius sp. THAF9	NODE_13_length_4515_cov_47.296490_cutoff_0_type_circular
uncultured prokaryote	NODE_13_length_4526_cov_5.993180_cutoff_0_type_circular
uncultured prokaryote	NODE_13_length_4532_cov_1.711464_cutoff_0_type_circular
Enterobacter roggenkampii	NODE_13_length_4637_cov_7.129268_cutoff_0_type_circular
uncultured bacterium	NODE_13_length_4763_cov_13.097714_cutoff_0_type_circular
Unknown	NODE_13_length_4906_cov_2.623980_cutoff_0_type_circular
unidentified plasmid	NODE_13_length_4912_cov_94.463323_cutoff_0_type_circular
Thomasclavelia ramosa	NODE_13_length_4918_cov_1.019411_cutoff_0_type_circular
uncultured human fecal virus	NODE_13_length_4943_cov_5.104236_cutoff_0_type_circular
Alistipes shahii WAL 8301	NODE_13_length_5044_cov_12.438275_cutoff_0_type_circular
Homo sapiens	NODE_13_length_5099_cov_1.090105_cutoff_0_type_circular
Homo sapiens	NODE_13_length_5099_cov_7.181617_cutoff_0_type_circular
Escherichia coli	NODE_13_length_5289_cov_13.115072_cutoff_0_type_circular
Eggerthella lenta	NODE_13_length_5303_cov_19.860317_cutoff_0_type_circular
uncultured prokaryote	NODE_13_length_5361_cov_7.841804_cutoff_0_type_circular
unidentified plasmid	NODE_13_length_5523_cov_26.612120_cutoff_0_type_circular
Microviridae sp.	NODE_13_length_5566_cov_40.739106_cutoff_0_type_circular
Oscillospiraceae bacterium	NODE_13_length_5577_cov_1.767706_cutoff_0_type_circular
Bacteroides fragilis	NODE_13_length_5751_cov_6.356508_cutoff_0_type_circular
uncultured prokaryote	NODE_13_length_5876_cov_2.338842_cutoff_0_type_circular
Clostridium sp. M62/1	NODE_13_length_6114_cov_7.712043_cutoff_0_type_circular
uncultured bacterium	NODE_13_length_6185_cov_2.816936_cutoff_0_type_circular
uncultured bacterium	NODE_13_length_6188_cov_35.157400_cutoff_0_type_circular
Clostridium beijerinckii	NODE_13_length_6297_cov_8.658509_cutoff_0_type_circular
uncultured bacterium	NODE_13_length_6500_cov_19.755531_cutoff_0_type_circular
Bacteroides fragilis	NODE_13_length_6629_cov_4.116580_cutoff_0_type_circular
unidentified plasmid	NODE_13_length_6664_cov_1.240324_cutoff_0_type_circular
Bifidobacterium longum	NODE_13_length_7292_cov_10.984508_cutoff_0_type_circular
Flavonifractor plautii	NODE_13_length_9431_cov_4.551161_cutoff_0_type_circular
Homo sapiens	NODE_14_length_1149_cov_1.967710_cutoff_0_type_circular
Homo sapiens	NODE_14_length_1149_cov_3.788650_cutoff_0_type_circular
Homo sapiens	NODE_14_length_1149_cov_39.125245_cutoff_0_type_circular
Vigna angularis var. angularis	NODE_14_length_1158_cov_2.900097_cutoff_0_type_circular
Escherichia coli	NODE_14_length_1197_cov_1.959813_cutoff_0_type_circular
Unknown	NODE_14_length_1201_cov_2.533520_cutoff_5_type_circular
Cyperus fuscus	NODE_14_length_1286_cov_0.972390_cutoff_0_type_circular
Homo sapiens	NODE_14_length_1321_cov_13.810720_cutoff_5_type_circular
Homo sapiens	NODE_14_length_1425_cov_5.549307_cutoff_5_type_circular
Solanum nigrum	NODE_14_length_1437_cov_1.008397_cutoff_5_type_circular
Bacteroides fragilis	NODE_14_length_1485_cov_1.323270_cutoff_0_type_circular
Homo sapiens	NODE_14_length_1486_cov_2.672553_cutoff_0_type_circular
Homo sapiens	NODE_14_length_1486_cov_3.908756_cutoff_5_type_circular
Homo sapiens	NODE_14_length_1486_cov_44.026490_cutoff_0_type_circular
Homo sapiens	NODE_14_length_1486_cov_5.534216_cutoff_5_type_circular
Homo sapiens	NODE_14_length_1491_cov_1.997067_cutoff_5_type_circular
uncultured bacterium	NODE_14_length_1556_cov_3.039188_cutoff_0_type_circular
Bilophila wadsworthia	NODE_14_length_1597_cov_3.111565_cutoff_5_type_circular
Caudoviricetes sp.	NODE_14_length_1608_cov_2.904794_cutoff_0_type_circular
Morganella morganii	NODE_14_length_1633_cov_345.790837_cutoff_0_type_circular
Bemisia tabaci	NODE_14_length_1681_cov_1.677606_cutoff_5_type_circular
Streptococcus thermophilus	NODE_14_length_1687_cov_1.619872_cutoff_0_type_circular
Collinsella aerofaciens	NODE_14_length_1724_cov_14.396994_cutoff_0_type_circular
Torilis japonica	NODE_14_length_1781_cov_3.357920_cutoff_0_type_circular
Lithophane leautieri	NODE_14_length_1898_cov_0.738001_cutoff_0_type_circular
Alistipes indistinctus	NODE_14_length_1943_cov_1.224670_cutoff_5_type_circular
Bacteroides thetaiotaomicron	NODE_14_length_1959_cov_1.375000_cutoff_0_type_circular
Sellimonas catena	NODE_14_length_1973_cov_1.926869_cutoff_5_type_circular
[Clostridium] symbiosum	NODE_14_length_2045_cov_1.783629_cutoff_0_type_circular
Lachnospiraceae bacterium oral taxon 500	NODE_14_length_2117_cov_2.027136_cutoff_0_type_circular
uncultured bacterium	NODE_14_length_2205_cov_0.923965_cutoff_0_type_circular
Oscillospiraceae bacterium YB328	NODE_14_length_2212_cov_1.295923_cutoff_0_type_circular
Thomasclavelia spiroformis DSM 1552	NODE_14_length_2257_cov_0.967606_cutoff_0_type_circular
Faecalibacterium sp. IP-1-18	NODE_14_length_2333_cov_3.026292_cutoff_0_type_circular
uncultured bacterium	NODE_14_length_2388_cov_1.709421_cutoff_0_type_circular
Odoribacter splanchnicus	NODE_14_length_2400_cov_2.765508_cutoff_0_type_circular
uncultured prokaryote	NODE_14_length_2425_cov_15.966057_cutoff_0_type_circular
Anaerobutyricum hallii	NODE_14_length_2494_cov_1.528940_cutoff_5_type_circular
Unknown	NODE_14_length_2530_cov_1.279234_cutoff_5_type_circular
Parabacteroides sp. ASD2025	NODE_14_length_2539_cov_2.418325_cutoff_0_type_circular
Oscillospiraceae bacterium	NODE_14_length_2579_cov_0.873573_cutoff_0_type_circular
uncultured bacterium	NODE_14_length_2591_cov_45.591721_cutoff_0_type_circular
Faecalibacterium duncaniae	NODE_14_length_2639_cov_2.220939_cutoff_5_type_circular
Klebsiella pneumoniae	NODE_14_length_2806_cov_6.432624_cutoff_0_type_circular
Chrysolina haemoptera	NODE_14_length_2864_cov_4.227621_cutoff_0_type_circular
Bacteroides faecis	NODE_14_length_2880_cov_282.185616_cutoff_0_type_circular
uncultured bacterium	NODE_14_length_2903_cov_11.756124_cutoff_0_type_circular
uncultured bacterium	NODE_14_length_2903_cov_2.751801_cutoff_0_type_circular
Bacteroides thetaiotaomicron	NODE_14_length_2910_cov_207.398491_cutoff_0_type_circular
Anaerostipes hadrus	NODE_14_length_2914_cov_2.980266_cutoff_0_type_circular
Streptococcus thermophilus	NODE_14_length_2955_cov_26.348303_cutoff_0_type_circular
Blautia obeum	NODE_14_length_2994_cov_1.256366_cutoff_0_type_circular
Blautia luti	NODE_14_length_3003_cov_0.862309_cutoff_0_type_circular
Eggerthella lenta	NODE_14_length_3009_cov_9.076336_cutoff_0_type_circular
Pammene suspectana	NODE_14_length_3010_cov_3.088103_cutoff_0_type_circular
Enterococcus faecium	NODE_14_length_3042_cov_6.216467_cutoff_5_type_circular
Bacteroides fragilis	NODE_14_length_3045_cov_1.151131_cutoff_0_type_circular
Bacteroides fragilis	NODE_14_length_3045_cov_1.519534_cutoff_0_type_circular
Enterococcus faecium	NODE_14_length_3075_cov_901.231343_cutoff_0_type_circular
Collinsella aerofaciens	NODE_14_length_3122_cov_2.353255_cutoff_0_type_circular
uncultured prokaryote	NODE_14_length_3298_cov_1.756228_cutoff_0_type_circular
uncultured prokaryote	NODE_14_length_3302_cov_9.619843_cutoff_0_type_circular
uncultured prokaryote	NODE_14_length_3352_cov_6.962171_cutoff_0_type_circular
Clostridium septicum	NODE_14_length_3371_cov_2.005549_cutoff_0_type_circular
Eggerthella lenta	NODE_14_length_3372_cov_14.965177_cutoff_0_type_circular
uncultured prokaryote	NODE_14_length_3419_cov_4.329891_cutoff_0_type_circular
Unknown	NODE_14_length_3430_cov_1.710263_cutoff_0_type_circular
Caudoviricetes sp.	NODE_14_length_3531_cov_5.721798_cutoff_0_type_circular
Unknown	NODE_14_length_3553_cov_2.530064_cutoff_0_type_circular
Thioalkalivibrio versutus	NODE_14_length_3574_cov_1.006672_cutoff_0_type_circular
Lancefieldella parvula	NODE_14_length_3651_cov_1.504824_cutoff_0_type_circular
Klebsiella pneumoniae	NODE_14_length_3666_cov_65.929076_cutoff_0_type_circular
uncultured prokaryote	NODE_14_length_3720_cov_2.606735_cutoff_0_type_circular
Streptococcus mitis	NODE_14_length_3786_cov_1.191582_cutoff_0_type_circular
uncultured prokaryote	NODE_14_length_3894_cov_1.093709_cutoff_0_type_circular
Eggerthella lenta	NODE_14_length_3918_cov_2.611448_cutoff_0_type_circular
Eggerthella lenta	NODE_14_length_3919_cov_1.919040_cutoff_0_type_circular
uncultured bacterium	NODE_14_length_3944_cov_3.135447_cutoff_0_type_circular
Emergencia timonensis	NODE_14_length_3963_cov_0.906152_cutoff_0_type_circular
uncultured bacterium	NODE_14_length_3967_cov_1.410417_cutoff_0_type_circular
Clostridium sp. 16K-1-R1	NODE_14_length_3970_cov_1.925839_cutoff_0_type_circular
Enterococcus faecium	NODE_14_length_4005_cov_3.978855_cutoff_0_type_circular
Streptococcus equinus	NODE_14_length_4006_cov_11.205723_cutoff_0_type_circular
Udea olivalis	NODE_14_length_4021_cov_5.335901_cutoff_0_type_circular
Bifidobacterium longum subsp. longum KACC 91563	NODE_14_length_4034_cov_2.804709_cutoff_0_type_circular
nan	NODE_14_length_4046_cov_26.874713_cutoff_0_type_circular
Acinetobacter pittii	NODE_14_length_4091_cov_2.023209_cutoff_0_type_circular
Unknown	NODE_14_length_4137_cov_3.038404_cutoff_0_type_circular
Streptococcus oralis	NODE_14_length_4201_cov_7.826460_cutoff_0_type_circular
Faecalicatena sp. Marseille-Q4148	NODE_14_length_4251_cov_1.984239_cutoff_0_type_circular
Bacteroides ovatus	NODE_14_length_4265_cov_58.460851_cutoff_0_type_circular
Bacteroides ovatus	NODE_14_length_4275_cov_207.276519_cutoff_0_type_circular
Bacteroides caccae CL03T12C61	NODE_14_length_4275_cov_30.523385_cutoff_0_type_circular
Bacteroides ovatus	NODE_14_length_4275_cov_38.499759_cutoff_0_type_circular
Bacteroides ovatus	NODE_14_length_4275_cov_52.917310_cutoff_0_type_circular
Bacteroides ovatus	NODE_14_length_4275_cov_63.881389_cutoff_0_type_circular
Bacteroides ovatus	NODE_14_length_4275_cov_78.960945_cutoff_0_type_circular
Enterococcus faecium	NODE_14_length_4330_cov_3.192719_cutoff_0_type_circular
Bifidobacterium longum subsp. longum F8	NODE_14_length_4342_cov_1.716963_cutoff_0_type_circular
Bifidobacterium longum subsp. longum KACC 91563	NODE_14_length_4347_cov_21.180806_cutoff_0_type_circular
Clostridium perfringens	NODE_14_length_4442_cov_2.340904_cutoff_0_type_circular
Bacteroides faecis	NODE_14_length_4461_cov_46.468159_cutoff_0_type_circular
Clostridium perfringens	NODE_14_length_4659_cov_3.895631_cutoff_0_type_circular
Macaca fascicularis	NODE_14_length_4763_cov_30.215272_cutoff_0_type_circular
unidentified plasmid	NODE_14_length_4857_cov_0.961945_cutoff_0_type_circular
Bacteroides uniformis	NODE_14_length_4912_cov_1.245141_cutoff_0_type_circular
Bifidobacterium longum	NODE_14_length_5023_cov_1.518178_cutoff_0_type_circular
uncultured bacterium	NODE_14_length_5044_cov_9.461460_cutoff_0_type_circular
uncultured bacterium	NODE_14_length_5257_cov_7.745809_cutoff_0_type_circular
Escherichia coli	NODE_14_length_5292_cov_73.054017_cutoff_0_type_circular
uncultured bacterium	NODE_14_length_5297_cov_5.062476_cutoff_0_type_circular
uncultured bacterium	NODE_14_length_5302_cov_6.973913_cutoff_0_type_circular
uncultured bacterium	NODE_14_length_5511_cov_3.490342_cutoff_0_type_circular
Bacteroides fragilis	NODE_14_length_5721_cov_10.564355_cutoff_0_type_circular
unidentified plasmid	NODE_14_length_5730_cov_16.305372_cutoff_0_type_circular
Anaerobutyricum hallii	NODE_14_length_5808_cov_8.399930_cutoff_0_type_circular
uncultured bacterium	NODE_14_length_5845_cov_1.557188_cutoff_0_type_circular
Streptococcus mitis	NODE_14_length_5854_cov_2.508818_cutoff_0_type_circular
Citrobacter freundii	NODE_14_length_5941_cov_1.411593_cutoff_0_type_circular
Oscillospiraceae bacterium	NODE_14_length_6346_cov_1.469368_cutoff_0_type_circular
Streptococcus pneumoniae	NODE_14_length_6449_cov_10.523410_cutoff_0_type_circular
Clostridium estertheticum	NODE_14_length_6518_cov_1.614927_cutoff_0_type_circular
Bacteroides fragilis	NODE_14_length_7043_cov_15.862204_cutoff_0_type_circular
Homo sapiens	NODE_15_length_1149_cov_29.962818_cutoff_0_type_circular
Enterocloster lavalensis	NODE_15_length_1153_cov_0.522417_cutoff_0_type_circular
Lactobacillus sp. JM1	NODE_15_length_1245_cov_1.490161_cutoff_5_type_circular
Homo sapiens	NODE_15_length_1321_cov_23.735343_cutoff_0_type_circular
Roseburia intestinalis	NODE_15_length_1401_cov_2.279435_cutoff_5_type_circular
Unknown	NODE_15_length_1432_cov_0.581609_cutoff_5_type_circular
Klebsiella pneumoniae	NODE_15_length_1433_cov_179.662328_cutoff_0_type_circular
Homo sapiens	NODE_15_length_1435_cov_6.635321_cutoff_5_type_circular
Homo sapiens	NODE_15_length_1491_cov_29.840909_cutoff_0_type_circular
Clostridium perfringens	NODE_15_length_1623_cov_8.719920_cutoff_0_type_circular
Morganella morganii	NODE_15_length_1633_cov_2.241700_cutoff_0_type_circular
uncultured organism	NODE_15_length_1639_cov_2.298280_cutoff_0_type_circular
Unknown	NODE_15_length_1654_cov_0.910282_cutoff_0_type_circular
Mediterraneibacter gnavus	NODE_15_length_1660_cov_1.288324_cutoff_0_type_circular
Caudoviricetes sp.	NODE_15_length_1720_cov_1.204645_cutoff_5_type_circular
Chrysops viduatus	NODE_15_length_1833_cov_1.977726_cutoff_0_type_circular
Bacteroides fragilis	NODE_15_length_1872_cov_6.430946_cutoff_5_type_circular
Homo sapiens	NODE_15_length_1921_cov_14.504459_cutoff_5_type_circular
uncultured Blautia sp.	NODE_15_length_1929_cov_1.084906_cutoff_0_type_circular
Caudoviricetes sp.	NODE_15_length_1941_cov_1.339030_cutoff_0_type_circular
Homo sapiens	NODE_15_length_1993_cov_2.884780_cutoff_0_type_circular
Unknown	NODE_15_length_2071_cov_2.194444_cutoff_0_type_circular
Unknown	NODE_15_length_2074_cov_0.767334_cutoff_0_type_circular
Akkermansia muciniphila	NODE_15_length_2089_cov_2.007645_cutoff_0_type_circular
Enterococcus faecium	NODE_15_length_2106_cov_1200.404750_cutoff_0_type_circular
Escherichia coli	NODE_15_length_2159_cov_0.932579_cutoff_0_type_circular
Bacteroides hominis	NODE_15_length_2199_cov_1.388031_cutoff_0_type_circular
Dorea longicatena	NODE_15_length_2283_cov_2.396568_cutoff_0_type_circular
Mogibacterium diversum	NODE_15_length_2339_cov_2.435805_cutoff_5_type_circular
Alistipes onderdonkii subsp. vulgaris	NODE_15_length_2349_cov_1.899190_cutoff_0_type_circular
Waltera intestinalis	NODE_15_length_2394_cov_1.626378_cutoff_0_type_circular
Odoribacter splanchnicus	NODE_15_length_2400_cov_0.791905_cutoff_0_type_circular
Lachnospiraceae bacterium	NODE_15_length_2506_cov_1.469525_cutoff_5_type_circular
Caudoviricetes sp.	NODE_15_length_2543_cov_1.712334_cutoff_0_type_circular
Homo sapiens	NODE_15_length_2544_cov_3.880430_cutoff_0_type_circular
Escherichia coli	NODE_15_length_2581_cov_123.837001_cutoff_0_type_circular
Selenomonas sp.	NODE_15_length_2635_cov_1.886364_cutoff_0_type_circular
Bacteriophage sp.	NODE_15_length_2711_cov_3.998452_cutoff_0_type_circular
Itoplectis maculator	NODE_15_length_2751_cov_3.464177_cutoff_0_type_circular
Unknown	NODE_15_length_2862_cov_7.095795_cutoff_0_type_circular
Bacteroides faecis	NODE_15_length_2877_cov_418.944000_cutoff_0_type_circular
Bacteroides faecis	NODE_15_length_2877_cov_49.924727_cutoff_0_type_circular
Bacteroides faecis	NODE_15_length_2878_cov_34.452563_cutoff_0_type_circular
Bacteroides faecis	NODE_15_length_2879_cov_7.074491_cutoff_0_type_circular
Bacteroides faecis	NODE_15_length_2879_cov_71.699855_cutoff_0_type_circular
Bacteroides faecis	NODE_15_length_2879_cov_79.985465_cutoff_0_type_circular
Bacteroides faecis	NODE_15_length_2880_cov_257.627316_cutoff_0_type_circular
Thomasclavelia ramosa	NODE_15_length_2910_cov_15.787639_cutoff_0_type_circular
uncultured bacterium	NODE_15_length_2977_cov_40.293684_cutoff_0_type_circular
Roseburia faecis	NODE_15_length_2994_cov_1.712592_cutoff_0_type_circular
uncultured bacterium	NODE_15_length_3038_cov_4.133631_cutoff_0_type_circular
Homo sapiens	NODE_15_length_3099_cov_4.489233_cutoff_0_type_circular
unidentified plasmid	NODE_15_length_3126_cov_15.903635_cutoff_0_type_circular
Eggerthella lenta	NODE_15_length_3159_cov_10.276715_cutoff_0_type_circular
Homo sapiens	NODE_15_length_3184_cov_2.892051_cutoff_0_type_circular
uncultured bacterium	NODE_15_length_3198_cov_9.513188_cutoff_0_type_circular
Collinsella aerofaciens ATCC 25986	NODE_15_length_3216_cov_1.809000_cutoff_0_type_circular
Clostridium baratii	NODE_15_length_3257_cov_2.448882_cutoff_0_type_circular
Agathobacter rectalis M104/1	NODE_15_length_3291_cov_1.050569_cutoff_0_type_circular
Shigella flexneri	NODE_15_length_3301_cov_318.653749_cutoff_0_type_circular
Salmonella enterica	NODE_15_length_3384_cov_1.999693_cutoff_0_type_circular
Clostridioides difficile	NODE_15_length_3417_cov_10.155927_cutoff_0_type_circular
Dorea formicigenerans	NODE_15_length_3426_cov_0.622613_cutoff_0_type_circular
Faecalicatena sp. Marseille-Q4148	NODE_15_length_3431_cov_2.337772_cutoff_0_type_circular
uncultured prokaryote	NODE_15_length_3432_cov_14.133737_cutoff_0_type_circular
Clostridium baratii	NODE_15_length_3443_cov_2.451749_cutoff_0_type_circular
uncultured prokaryote	NODE_15_length_3517_cov_2.988791_cutoff_0_type_circular
Lactiplantibacillus plantarum	NODE_15_length_3518_cov_26.726629_cutoff_0_type_circular
Lactobacillus gasseri	NODE_15_length_3637_cov_3.932764_cutoff_0_type_circular
Homo sapiens	NODE_15_length_3696_cov_81.907817_cutoff_0_type_circular
Klebsiella pneumoniae	NODE_15_length_3730_cov_4.192340_cutoff_0_type_circular
Bifidobacterium longum DJO10A	NODE_15_length_3788_cov_13.638623_cutoff_0_type_circular
Bifidobacterium longum DJO10A	NODE_15_length_3788_cov_8.713466_cutoff_0_type_circular
Streptococcus sp. LPB0220	NODE_15_length_3792_cov_0.796180_cutoff_0_type_circular
uncultured bacterium	NODE_15_length_3805_cov_19.498097_cutoff_0_type_circular
Eumandya parva	NODE_15_length_3944_cov_3.425989_cutoff_0_type_circular
Bacteroides fragilis	NODE_15_length_3946_cov_2.625295_cutoff_0_type_circular
Faecalibacterium hominis (ex Afrizal et al. 2022)	NODE_15_length_3975_cov_1.343035_cutoff_0_type_circular
uncultured bacterium	NODE_15_length_3984_cov_1.586466_cutoff_0_type_circular
Faecalibacterium hominis (ex Afrizal et al. 2022)	NODE_15_length_3996_cov_1.509951_cutoff_0_type_circular
Unknown	NODE_15_length_4086_cov_2.129578_cutoff_0_type_circular
Yponomeuta cagnagella	NODE_15_length_4109_cov_1.223255_cutoff_0_type_circular
uncultured prokaryote	NODE_15_length_4133_cov_42.273839_cutoff_0_type_circular
Prymnesium parvum	NODE_15_length_4165_cov_27.293214_cutoff_0_type_circular
Escherichia coli	NODE_15_length_4199_cov_23.079568_cutoff_0_type_circular
uncultured human fecal virus	NODE_15_length_4202_cov_6.446135_cutoff_0_type_circular
Bacteroides thetaiotaomicron	NODE_15_length_4265_cov_10.884727_cutoff_0_type_circular
uncultured prokaryote	NODE_15_length_4265_cov_16.079024_cutoff_0_type_circular
Bacteroides ovatus	NODE_15_length_4275_cov_58.993973_cutoff_0_type_circular
Bacteroides ovatus	NODE_15_length_4275_cov_6.694552_cutoff_0_type_circular
Bacteroides caccae CL03T12C61	NODE_15_length_4275_cov_89.155014_cutoff_0_type_circular
Microviridae sp.	NODE_15_length_4712_cov_5.097492_cutoff_0_type_circular
Clostridium sp. M62/1	NODE_15_length_4851_cov_21.853302_cutoff_0_type_circular
Blautia hydrogenotrophica DSM 10507	NODE_15_length_4865_cov_5.233854_cutoff_0_type_circular
Akkermansia muciniphila	NODE_15_length_4927_cov_1.433958_cutoff_0_type_circular
Klebsiella grimontii	NODE_15_length_4970_cov_2.844518_cutoff_0_type_circular
Clostridioides difficile	NODE_15_length_5108_cov_35.062437_cutoff_0_type_circular
Clostridioides difficile	NODE_15_length_5190_cov_2.618606_cutoff_0_type_circular
Escherichia coli	NODE_15_length_5276_cov_4.979025_cutoff_0_type_circular
Escherichia coli	NODE_15_length_5294_cov_2.900329_cutoff_0_type_circular
Clostridium perfringens	NODE_15_length_5503_cov_1.896949_cutoff_0_type_circular
Bacteroides nordii	NODE_15_length_5612_cov_1.557338_cutoff_0_type_circular
Salmonella enterica subsp. enterica serovar Hadar	NODE_15_length_5758_cov_27.106198_cutoff_0_type_circular
Oscillospiraceae bacterium	NODE_15_length_5809_cov_2.030095_cutoff_0_type_circular
Clostridium baratii	NODE_15_length_5824_cov_1.945761_cutoff_0_type_circular
Escherichia coli	NODE_15_length_5843_cov_2.982855_cutoff_0_type_circular
Microviridae sp.	NODE_15_length_6290_cov_1.305046_cutoff_0_type_circular
Parabacteroides distasonis	NODE_15_length_6324_cov_8.565919_cutoff_0_type_circular
uncultured prokaryote	NODE_15_length_6881_cov_5.058188_cutoff_0_type_circular
Homo sapiens	NODE_16_length_1149_cov_50.551859_cutoff_0_type_circular
Unknown	NODE_16_length_1156_cov_1.048591_cutoff_5_type_circular
Unknown	NODE_16_length_1394_cov_1.823204_cutoff_5_type_circular
Homo sapiens	NODE_16_length_1435_cov_2.380734_cutoff_5_type_circular
Coriobacteriaceae bacterium	NODE_16_length_1470_cov_1.872673_cutoff_0_type_circular
Homo sapiens	NODE_16_length_1485_cov_10.507364_cutoff_0_type_circular
Homo sapiens	NODE_16_length_1491_cov_13.723607_cutoff_5_type_circular
Collinsella aerofaciens	NODE_16_length_1541_cov_1.514144_cutoff_0_type_circular
uncultured bacterium	NODE_16_length_1565_cov_17.506259_cutoff_0_type_circular
Parabacteroides distasonis	NODE_16_length_1589_cov_1.581395_cutoff_0_type_circular
Klebsiella pneumoniae	NODE_16_length_1633_cov_3.041169_cutoff_0_type_circular
Eggerthella lenta	NODE_16_length_1677_cov_1.583226_cutoff_0_type_circular
Hypericibacter terrae	NODE_16_length_1813_cov_1.588375_cutoff_5_type_circular
Podoviridae sp. ctdRZ1	NODE_16_length_1826_cov_0.930547_cutoff_0_type_circular
Bacteroides fragilis	NODE_16_length_1866_cov_1.060380_cutoff_0_type_circular
Acidaminococcus fermentans DSM 20731	NODE_16_length_1964_cov_3.166576_cutoff_0_type_circular
Bacteroides thetaiotaomicron	NODE_16_length_2034_cov_1.873623_cutoff_0_type_circular
[Clostridium] symbiosum	NODE_16_length_2045_cov_1.665798_cutoff_0_type_circular
Enterococcus faecium	NODE_16_length_2079_cov_77.307889_cutoff_0_type_circular
Caudoviricetes sp.	NODE_16_length_2084_cov_0.714359_cutoff_0_type_circular
Escherichia coli	NODE_16_length_2110_cov_5.386788_cutoff_0_type_circular
Clostridia bacterium UC5.1-1D4	NODE_16_length_2119_cov_0.639558_cutoff_0_type_circular
Caudoviricetes sp.	NODE_16_length_2193_cov_0.940465_cutoff_0_type_circular
uncultured prokaryote	NODE_16_length_2252_cov_1.449412_cutoff_0_type_circular
Unknown	NODE_16_length_2276_cov_3.114937_cutoff_0_type_circular
Alistipes finegoldii	NODE_16_length_2410_cov_1.247481_cutoff_0_type_circular
uncultured bacterium	NODE_16_length_2419_cov_30.372164_cutoff_0_type_circular
unidentified plasmid	NODE_16_length_2431_cov_2.008247_cutoff_5_type_circular
Bacteroides ovatus	NODE_16_length_2490_cov_2.300042_cutoff_0_type_circular
Staphylococcus epidermidis	NODE_16_length_2508_cov_243.786644_cutoff_0_type_circular
uncultured bacterium	NODE_16_length_2591_cov_3.237013_cutoff_0_type_circular
uncultured bacterium	NODE_16_length_2591_cov_4.462256_cutoff_0_type_circular
Akkermansia muciniphila	NODE_16_length_2716_cov_1.103129_cutoff_0_type_circular
Eggerthella lenta	NODE_16_length_2723_cov_3.302773_cutoff_0_type_circular
Caudoviricetes sp.	NODE_16_length_2816_cov_5.384158_cutoff_0_type_circular
Homo sapiens	NODE_16_length_2846_cov_2.422214_cutoff_0_type_circular
Unknown	NODE_16_length_2850_cov_1.031583_cutoff_0_type_circular
Homo sapiens	NODE_16_length_2863_cov_3.582968_cutoff_0_type_circular
Lactococcus lactis	NODE_16_length_2876_cov_3.646781_cutoff_0_type_circular
Bacteroides faecis	NODE_16_length_2877_cov_241.202545_cutoff_0_type_circular
Bacteroides faecis	NODE_16_length_2879_cov_51.761628_cutoff_0_type_circular
Clostridioides difficile	NODE_16_length_2881_cov_1.526870_cutoff_0_type_circular
Homo sapiens	NODE_16_length_2905_cov_35.239741_cutoff_0_type_circular
Unknown	NODE_16_length_2939_cov_3.774893_cutoff_0_type_circular
Naegleria fowleri	NODE_16_length_3018_cov_1.504670_cutoff_0_type_circular
uncultured bacterium	NODE_16_length_3039_cov_5.245192_cutoff_0_type_circular
Bacteroides caccae	NODE_16_length_3065_cov_2.049013_cutoff_0_type_circular
Enterococcus faecium	NODE_16_length_3075_cov_1.466418_cutoff_0_type_circular
Unknown	NODE_16_length_3124_cov_1.149483_cutoff_0_type_circular
Eggerthella lenta	NODE_16_length_3124_cov_33.454454_cutoff_0_type_circular
Collinsella aerofaciens ATCC 25986	NODE_16_length_3130_cov_3.121545_cutoff_0_type_circular
Collinsella aerofaciens ATCC 25986	NODE_16_length_3149_cov_71.939444_cutoff_0_type_circular
uncultured prokaryote	NODE_16_length_3158_cov_8.356648_cutoff_0_type_circular
Pasteurella multocida	NODE_16_length_3178_cov_2.170436_cutoff_0_type_circular
Homo sapiens	NODE_16_length_3184_cov_0.868171_cutoff_0_type_circular
Homo sapiens	NODE_16_length_3184_cov_50.306510_cutoff_0_type_circular
Homo sapiens	NODE_16_length_3184_cov_69.711155_cutoff_0_type_circular
uncultured prokaryote	NODE_16_length_3184_cov_7.822375_cutoff_0_type_circular
Collinsella aerofaciens	NODE_16_length_3212_cov_50.430146_cutoff_0_type_circular
Collinsella aerofaciens	NODE_16_length_3216_cov_1.964713_cutoff_0_type_circular
Bacteroides caccae	NODE_16_length_3235_cov_1.319176_cutoff_0_type_circular
unidentified plasmid	NODE_16_length_3254_cov_266.754397_cutoff_0_type_circular
uncultured bacterium	NODE_16_length_3329_cov_69.648345_cutoff_0_type_circular
Enterococcus faecium	NODE_16_length_3349_cov_21.518312_cutoff_0_type_circular
uncultured prokaryote	NODE_16_length_3430_cov_3.537390_cutoff_0_type_circular
Inoviridae sp.	NODE_16_length_3490_cov_2.540291_cutoff_0_type_circular
Salmonella enterica subsp. enterica serovar Kentucky	NODE_16_length_3500_cov_55.044174_cutoff_0_type_circular
Caudoviricetes sp.	NODE_16_length_3531_cov_17.456228_cutoff_0_type_circular
Acidaminococcus fermentans DSM 20731	NODE_16_length_3544_cov_3.686860_cutoff_0_type_circular
Odoribacter splanchnicus	NODE_16_length_3613_cov_0.846242_cutoff_0_type_circular
Lactiplantibacillus pentosus	NODE_16_length_3621_cov_18.959645_cutoff_0_type_circular
Eggerthella lenta	NODE_16_length_3658_cov_3.909091_cutoff_0_type_circular
Unknown	NODE_16_length_3675_cov_2.431511_cutoff_0_type_circular
Klebsiella pneumoniae	NODE_16_length_3676_cov_3.518738_cutoff_0_type_circular
uncultured prokaryote	NODE_16_length_3751_cov_10.439294_cutoff_0_type_circular
Sutterella wadsworthensis	NODE_16_length_3815_cov_2.044469_cutoff_0_type_circular
Bifidobacterium catenulatum subsp. kashiwanohense JCM 15439 = DSM 21854	NODE_16_length_3815_cov_6.542028_cutoff_0_type_circular
uncultured bacterium	NODE_16_length_3963_cov_2.835506_cutoff_0_type_circular
Rhinolophus hipposideros	NODE_16_length_4019_cov_25.496403_cutoff_0_type_circular
Pyricularia oryzae	NODE_16_length_4086_cov_2.809295_cutoff_0_type_circular
Clostridioides difficile	NODE_16_length_4188_cov_2.687762_cutoff_0_type_circular
Bacteroides thetaiotaomicron	NODE_16_length_4265_cov_81.189464_cutoff_0_type_circular
Bacteroides ovatus	NODE_16_length_4276_cov_129.947216_cutoff_0_type_circular
Barnesiella intestinihominis	NODE_16_length_4482_cov_0.815155_cutoff_0_type_circular
Clostridium sp. M62/1	NODE_16_length_4658_cov_6.957405_cutoff_0_type_circular
Unknown	NODE_16_length_4798_cov_5.514237_cutoff_0_type_circular
Pseudomonas aeruginosa	NODE_16_length_4916_cov_19.849238_cutoff_0_type_circular
Bacteroides uniformis	NODE_16_length_5016_cov_10.386173_cutoff_0_type_circular
Pyramidobacter piscolens	NODE_16_length_5101_cov_4.267591_cutoff_0_type_circular
Bacteroides thetaiotaomicron	NODE_16_length_5108_cov_97.708091_cutoff_0_type_circular
Escherichia coli	NODE_16_length_5280_cov_2.146711_cutoff_0_type_circular
Salmonella enterica subsp. enterica serovar 4	NODE_16_length_5590_cov_5.269266_cutoff_0_type_circular
Lactiplantibacillus plantarum	NODE_16_length_5658_cov_1.673296_cutoff_0_type_circular
Osedax frankpressi	NODE_16_length_5704_cov_5.218935_cutoff_0_type_circular
Bacteroides uniformis	NODE_16_length_5720_cov_5.579653_cutoff_0_type_circular
Bacteroides hominis	NODE_16_length_5721_cov_5.023060_cutoff_0_type_circular
unidentified plasmid	NODE_16_length_5730_cov_11.210066_cutoff_0_type_circular
Escherichia coli	NODE_16_length_5758_cov_3.285207_cutoff_0_type_circular
Anaerobutyricum hallii	NODE_16_length_6842_cov_3.320923_cutoff_0_type_circular
Homo sapiens	NODE_17_length_1149_cov_13.005871_cutoff_5_type_circular
Flavonifractor plautii	NODE_17_length_1174_cov_0.983763_cutoff_0_type_circular
Bilophila wadsworthia	NODE_17_length_1290_cov_0.773861_cutoff_0_type_circular
Bacteriophage sp.	NODE_17_length_1316_cov_1.312868_cutoff_0_type_circular
Roseburia intestinalis	NODE_17_length_1434_cov_1.537108_cutoff_0_type_circular
Schaalia odontolytica	NODE_17_length_1436_cov_0.783804_cutoff_0_type_circular
Clostridiales bacterium	NODE_17_length_1473_cov_0.847697_cutoff_0_type_circular
Homo sapiens	NODE_17_length_1486_cov_11.581310_cutoff_5_type_circular
uncultured prokaryote	NODE_17_length_1524_cov_0.831067_cutoff_0_type_circular
Bacteriophage sp.	NODE_17_length_1533_cov_1.468706_cutoff_5_type_circular
[Ruminococcus] lactaris ATCC 29176	NODE_17_length_1565_cov_2.373435_cutoff_0_type_circular
Butyricimonas virosa	NODE_17_length_1579_cov_1.000689_cutoff_0_type_circular
Unknown	NODE_17_length_1642_cov_2.102310_cutoff_0_type_circular
Unknown	NODE_17_length_1643_cov_2.594987_cutoff_0_type_circular
Escherichia coli	NODE_17_length_1692_cov_195.161661_cutoff_0_type_circular
Crataerina pallida	NODE_17_length_1800_cov_1.311417_cutoff_5_type_circular
Catenibacterium sp. co_0103	NODE_17_length_1857_cov_1.537572_cutoff_0_type_circular
Parabacteroides distasonis	NODE_17_length_1872_cov_1.119198_cutoff_0_type_circular
Homo sapiens	NODE_17_length_1877_cov_25.077143_cutoff_0_type_circular
Bacteroides thetaiotaomicron	NODE_17_length_1912_cov_0.838655_cutoff_0_type_circular
Geum rivale	NODE_17_length_1916_cov_1.266629_cutoff_0_type_circular
uncultured Peptococcaceae bacterium	NODE_17_length_1918_cov_1.111111_cutoff_0_type_circular
Lactococcus lactis	NODE_17_length_2021_cov_3.347941_cutoff_0_type_circular
Enterococcus faecium	NODE_17_length_2106_cov_11.652855_cutoff_0_type_circular
Enterococcus faecium	NODE_17_length_2108_cov_3.348309_cutoff_0_type_circular
Escherichia coli	NODE_17_length_2228_cov_1.266064_cutoff_0_type_circular
Unknown	NODE_17_length_2250_cov_1.733867_cutoff_0_type_circular
Homo sapiens	NODE_17_length_2371_cov_0.950535_cutoff_0_type_circular
Enterocloster clostridioformis	NODE_17_length_2371_cov_1.282977_cutoff_0_type_circular
Christensenella minuta	NODE_17_length_2381_cov_0.828749_cutoff_0_type_circular
Unknown	NODE_17_length_2385_cov_0.953056_cutoff_0_type_circular
Staphylococcus aureus subsp. aureus ST398	NODE_17_length_2493_cov_196.532122_cutoff_0_type_circular
Lactiplantibacillus pentosus MP-10	NODE_17_length_2538_cov_2.868934_cutoff_0_type_circular
Homo sapiens	NODE_17_length_2683_cov_19.814945_cutoff_0_type_circular
Collinsella aerofaciens ATCC 25986	NODE_17_length_2713_cov_3.805491_cutoff_0_type_circular
Bacteriophage sp.	NODE_17_length_2716_cov_1.250290_cutoff_0_type_circular
Escherichia coli	NODE_17_length_2717_cov_19.271815_cutoff_0_type_circular
Bacteroides ovatus	NODE_17_length_2727_cov_1.949231_cutoff_0_type_circular
Unknown	NODE_17_length_2744_cov_4.076041_cutoff_0_type_circular
Clostridioides difficile	NODE_17_length_2772_cov_2.246881_cutoff_0_type_circular
Clostridioides difficile	NODE_17_length_2772_cov_3.904726_cutoff_0_type_circular
Escherichia coli	NODE_17_length_2816_cov_18.677947_cutoff_0_type_circular
Bacteroides faecis	NODE_17_length_2877_cov_48.516000_cutoff_0_type_circular
Bacteroides faecis	NODE_17_length_2879_cov_295.054506_cutoff_0_type_circular
Bacteroides faecis	NODE_17_length_2879_cov_5.799419_cutoff_0_type_circular
Bacteroides faecis	NODE_17_length_2882_cov_515.012704_cutoff_0_type_circular
Homo sapiens	NODE_17_length_2901_cov_7.354362_cutoff_0_type_circular
Bacteroides fragilis	NODE_17_length_2911_cov_1.755747_cutoff_0_type_circular
Klebsiella pneumoniae	NODE_17_length_2926_cov_3.032869_cutoff_0_type_circular
Caudoviricetes sp.	NODE_17_length_2939_cov_3.381579_cutoff_0_type_circular
Clostridium sp. M62/1	NODE_17_length_2976_cov_6.873640_cutoff_0_type_circular
Lachnospiraceae bacterium	NODE_17_length_2998_cov_4.064786_cutoff_0_type_circular
Roseburia faecis	NODE_17_length_2999_cov_1.522981_cutoff_0_type_circular
uncultured prokaryote	NODE_17_length_3001_cov_3.950939_cutoff_0_type_circular
Homo sapiens	NODE_17_length_3019_cov_83.134855_cutoff_0_type_circular
uncultured bacterium	NODE_17_length_3039_cov_4.551168_cutoff_0_type_circular
uncultured prokaryote	NODE_17_length_3065_cov_2.202859_cutoff_0_type_circular
Lactiplantibacillus plantarum	NODE_17_length_3095_cov_1.072102_cutoff_0_type_circular
Lactiplantibacillus plantarum	NODE_17_length_3095_cov_5.167790_cutoff_0_type_circular
Homo sapiens	NODE_17_length_3103_cov_5.280242_cutoff_0_type_circular
Eggerthella lenta	NODE_17_length_3121_cov_4.083834_cutoff_0_type_circular
Eggerthella lenta	NODE_17_length_3122_cov_1.692821_cutoff_0_type_circular
uncultured prokaryote	NODE_17_length_3145_cov_29.541087_cutoff_0_type_circular
uncultured prokaryote	NODE_17_length_3158_cov_6.909271_cutoff_0_type_circular
uncultured prokaryote	NODE_17_length_3184_cov_2.393196_cutoff_0_type_circular
Collinsella aerofaciens	NODE_17_length_3284_cov_114.641432_cutoff_0_type_circular
Streptococcus salivarius	NODE_17_length_3306_cov_2.150047_cutoff_0_type_circular
Salmonella enterica subsp. enterica serovar Bredeney	NODE_17_length_3344_cov_116.278520_cutoff_0_type_circular
uncultured bacterium	NODE_17_length_3410_cov_3.087115_cutoff_0_type_circular
Klebsiella pneumoniae	NODE_17_length_3444_cov_2.113958_cutoff_0_type_circular
Porphyromonadaceae bacterium	NODE_17_length_3490_cov_1.986619_cutoff_0_type_circular
Streptococcus thermophilus	NODE_17_length_3503_cov_3.163211_cutoff_0_type_circular
uncultured prokaryote	NODE_17_length_3545_cov_1.566706_cutoff_0_type_circular
Unknown	NODE_17_length_3596_cov_1.320553_cutoff_0_type_circular
uncultured bacterium	NODE_17_length_3605_cov_2.399655_cutoff_0_type_circular
Ruditapes philippinarum	NODE_17_length_3709_cov_1.883585_cutoff_0_type_circular
unidentified plasmid	NODE_17_length_3741_cov_39.802988_cutoff_0_type_circular
Candidatus Arthromitus sp. SFB-rat-Yit	NODE_17_length_3833_cov_0.754722_cutoff_0_type_circular
Salmonella enterica	NODE_17_length_3919_cov_17.330432_cutoff_0_type_circular
Enterobacter roggenkampii	NODE_17_length_3947_cov_2.974607_cutoff_0_type_circular
Dorea longicatena	NODE_17_length_4244_cov_1.286131_cutoff_0_type_circular
Bacteroides ovatus	NODE_17_length_4265_cov_31.900193_cutoff_0_type_circular
Streptococcus thermophilus	NODE_17_length_4464_cov_3.124510_cutoff_0_type_circular
Clostridium perfringens	NODE_17_length_4582_cov_1.559147_cutoff_0_type_circular
Clostridium perfringens	NODE_17_length_4582_cov_9.930640_cutoff_0_type_circular
Phyllopteryx taeniolatus	NODE_17_length_4802_cov_30.760000_cutoff_0_type_circular
Candidatus Arthromitus sp. SFB-mouse-NL	NODE_17_length_5014_cov_1.187845_cutoff_0_type_circular
Homo sapiens	NODE_17_length_5099_cov_89.573813_cutoff_0_type_circular
Clostridioides difficile	NODE_17_length_5106_cov_2.500301_cutoff_0_type_circular
uncultured prokaryote	NODE_17_length_5243_cov_8.986513_cutoff_0_type_circular
Faecalibacterium hominis (ex Afrizal et al. 2022)	NODE_17_length_5427_cov_2.574717_cutoff_0_type_circular
Salmonella enterica subsp. enterica serovar Typhimurium	NODE_17_length_5485_cov_3.956700_cutoff_0_type_circular
uncultured prokaryote	NODE_17_length_5487_cov_9.373321_cutoff_0_type_circular
uncultured prokaryote	NODE_17_length_5554_cov_74.575088_cutoff_0_type_circular
Bacteroides hominis	NODE_17_length_5722_cov_28.035210_cutoff_0_type_circular
Clostridium estertheticum	NODE_17_length_6325_cov_2.165537_cutoff_0_type_circular
Anaerostipes hadrus	NODE_18_length_1188_cov_0.808671_cutoff_0_type_circular
Desulfovibrio piger	NODE_18_length_1285_cov_1.316926_cutoff_0_type_circular
Methanobrevibacter intestini	NODE_18_length_1285_cov_1.897237_cutoff_0_type_circular
nan	NODE_18_length_1313_cov_0.974705_cutoff_0_type_circular
Unknown	NODE_18_length_1412_cov_2.038911_cutoff_0_type_circular
Unknown	NODE_18_length_1414_cov_0.729604_cutoff_0_type_circular
Streptococcus salivarius	NODE_18_length_1451_cov_3.447130_cutoff_0_type_circular
Homo sapiens	NODE_18_length_1491_cov_2.203812_cutoff_0_type_circular
Homo sapiens	NODE_18_length_1491_cov_38.319648_cutoff_0_type_circular
Homo sapiens	NODE_18_length_1491_cov_4.129032_cutoff_0_type_circular
Limosilactobacillus fermentum	NODE_18_length_1493_cov_2.402635_cutoff_5_type_circular
uncultured prokaryote	NODE_18_length_1527_cov_44.313571_cutoff_0_type_circular
[Clostridium] scindens	NODE_18_length_1528_cov_1.280514_cutoff_0_type_circular
Homo sapiens	NODE_18_length_1544_cov_0.755822_cutoff_0_type_circular
Parabacteroides distasonis	NODE_18_length_1589_cov_1.722982_cutoff_0_type_circular
Escherichia coli	NODE_18_length_1685_cov_3.261874_cutoff_0_type_circular
Bacteroides ovatus	NODE_18_length_1715_cov_1.104534_cutoff_0_type_circular
uncultured bacterium	NODE_18_length_1726_cov_1.235147_cutoff_0_type_circular
Escherichia coli	NODE_18_length_1750_cov_5.179914_cutoff_0_type_circular
Ligilactobacillus murinus	NODE_18_length_1819_cov_0.660757_cutoff_0_type_circular
Hominenteromicrobium mulieris	NODE_18_length_1973_cov_0.864030_cutoff_0_type_circular
Homo sapiens	NODE_18_length_1995_cov_1.653105_cutoff_0_type_circular
Microbacterium sp. AZCO	NODE_18_length_2037_cov_0.965969_cutoff_0_type_circular
Oscillospiraceae bacterium	NODE_18_length_2046_cov_1.093278_cutoff_0_type_circular
Claveliimonas bilis	NODE_18_length_2086_cov_1.791730_cutoff_0_type_circular
Prevotella sp. Rep29	NODE_18_length_2139_cov_12.459742_cutoff_0_type_circular
Enterococcus faecium	NODE_18_length_2183_cov_170.182879_cutoff_0_type_circular
uncultured bacterium	NODE_18_length_2205_cov_16.695861_cutoff_0_type_circular
Escherichia coli	NODE_18_length_2215_cov_7.106801_cutoff_0_type_circular
Vescimonas fastidiosa	NODE_18_length_2220_cov_1.782609_cutoff_0_type_circular
Bacteroides thetaiotaomicron	NODE_18_length_2339_cov_2.088156_cutoff_0_type_circular
Lachnoclostridium phocaeense	NODE_18_length_2357_cov_0.720628_cutoff_0_type_circular
Agathobacter rectalis	NODE_18_length_2485_cov_1.669635_cutoff_0_type_circular
Homo sapiens	NODE_18_length_2547_cov_2.155785_cutoff_0_type_circular
Homo sapiens	NODE_18_length_2547_cov_26.394215_cutoff_0_type_circular
Bacteroides cellulosilyticus	NODE_18_length_2594_cov_1.368869_cutoff_0_type_circular
Enterococcus hirae	NODE_18_length_2614_cov_1.570567_cutoff_0_type_circular
Anaerostipes hadrus	NODE_18_length_2677_cov_7.962745_cutoff_0_type_circular
uncultured prokaryote	NODE_18_length_2689_cov_16.688134_cutoff_0_type_circular
uncultured bacterium	NODE_18_length_2708_cov_82.970941_cutoff_0_type_circular
uncultured prokaryote	NODE_18_length_2715_cov_2.681607_cutoff_0_type_circular
Segatella copri	NODE_18_length_2817_cov_1.212639_cutoff_0_type_circular
Phocaeicola dorei	NODE_18_length_2838_cov_2.366286_cutoff_0_type_circular
Bacteroides salyersiae	NODE_18_length_2839_cov_0.785398_cutoff_0_type_circular
Caudoviricetes sp.	NODE_18_length_2876_cov_1.195344_cutoff_0_type_circular
Bacteroides faecis	NODE_18_length_2877_cov_78.603273_cutoff_0_type_circular
Bacteroides faecis	NODE_18_length_2878_cov_121.751000_cutoff_0_type_circular
Bacteroides faecis	NODE_18_length_2879_cov_41.317224_cutoff_0_type_circular
Bacteroides faecis	NODE_18_length_2881_cov_19.876906_cutoff_0_type_circular
Shigella flexneri	NODE_18_length_2911_cov_55.667744_cutoff_0_type_circular
Unknown	NODE_18_length_2926_cov_1.067167_cutoff_0_type_circular
Ruthenibacterium lactatiformans	NODE_18_length_2950_cov_0.720864_cutoff_0_type_circular
uncultured prokaryote	NODE_18_length_2967_cov_2.678873_cutoff_0_type_circular
Bacteroides fragilis	NODE_18_length_2991_cov_1.927374_cutoff_0_type_circular
Homo sapiens	NODE_18_length_3000_cov_1.812739_cutoff_0_type_circular
Roseburia faecis	NODE_18_length_3004_cov_0.844977_cutoff_0_type_circular
Eggerthella lenta	NODE_18_length_3009_cov_4.394171_cutoff_0_type_circular
Agathobacter rectalis	NODE_18_length_3034_cov_3.320605_cutoff_0_type_circular
Bacteroides fragilis	NODE_18_length_3047_cov_1.358219_cutoff_0_type_circular
uncultured prokaryote	NODE_18_length_3077_cov_156.165763_cutoff_0_type_circular
Lactiplantibacillus plantarum	NODE_18_length_3095_cov_3.575135_cutoff_0_type_circular
Homo sapiens	NODE_18_length_3098_cov_2.664759_cutoff_0_type_circular
Phascolarctobacterium sp. Marseille-Q4147	NODE_18_length_3168_cov_2.274252_cutoff_0_type_circular
uncultured prokaryote	NODE_18_length_3178_cov_12.200590_cutoff_0_type_circular
Parabacteroides distasonis	NODE_18_length_3209_cov_66.991888_cutoff_0_type_circular
uncultured prokaryote	NODE_18_length_3276_cov_2.004446_cutoff_0_type_circular
Caudoviricetes sp.	NODE_18_length_3366_cov_1.862612_cutoff_0_type_circular
Lachnospiraceae bacterium	NODE_18_length_3422_cov_2.393627_cutoff_0_type_circular
Unknown	NODE_18_length_3437_cov_2.342598_cutoff_0_type_circular
Eupithecia phoeniceata	NODE_18_length_3461_cov_1.314937_cutoff_0_type_circular
uncultured bacterium	NODE_18_length_3508_cov_1.201420_cutoff_0_type_circular
Clostridium perfringens	NODE_18_length_3524_cov_10.183397_cutoff_0_type_circular
uncultured bacterium	NODE_18_length_3726_cov_5.257294_cutoff_0_type_circular
Shuttle vector pAM1	NODE_18_length_3756_cov_59.451364_cutoff_0_type_circular
unidentified plasmid	NODE_18_length_3899_cov_1.475610_cutoff_0_type_circular
Escherichia coli	NODE_18_length_4209_cov_1.902254_cutoff_0_type_circular
uncultured prokaryote	NODE_18_length_4265_cov_227.968826_cutoff_0_type_circular
Bacteroides ovatus	NODE_18_length_4275_cov_78.384523_cutoff_0_type_circular
unidentified plasmid	NODE_18_length_4432_cov_10.652033_cutoff_0_type_circular
Leistus spinibarbis	NODE_18_length_4452_cov_23.497572_cutoff_0_type_circular
Streptococcus thermophilus LMD-9	NODE_18_length_4576_cov_1.003596_cutoff_0_type_circular
uncultured bacterium	NODE_18_length_4658_cov_2.815493_cutoff_0_type_circular
Homo sapiens	NODE_18_length_4873_cov_1.608512_cutoff_0_type_circular
uncultured bacterium	NODE_18_length_5013_cov_0.973803_cutoff_0_type_circular
Microviridae sp.	NODE_18_length_5162_cov_5.969017_cutoff_0_type_circular
unidentified plasmid	NODE_18_length_5242_cov_10.040078_cutoff_0_type_circular
uncultured bacterium	NODE_18_length_5255_cov_3.815913_cutoff_0_type_circular
Escherichia coli	NODE_18_length_5292_cov_2.686350_cutoff_0_type_circular
Clostridium baratii	NODE_18_length_5468_cov_5.848343_cutoff_0_type_circular
uncultured bacterium	NODE_18_length_6023_cov_3.670794_cutoff_0_type_circular
Homo sapiens	NODE_19_length_1149_cov_20.717221_cutoff_0_type_circular
Parabacteroides goldsteinii	NODE_19_length_1192_cov_0.728638_cutoff_0_type_circular
Methanobrevibacter intestini	NODE_19_length_1207_cov_1.435185_cutoff_0_type_circular
Oscillospiraceae bacterium	NODE_19_length_1212_cov_0.370507_cutoff_0_type_circular
Mediterraneibacter gnavus	NODE_19_length_1227_cov_1.699091_cutoff_0_type_circular
Anaerobutyricum hallii	NODE_19_length_1263_cov_0.840669_cutoff_0_type_circular
Roseburia faecis	NODE_19_length_1382_cov_0.769721_cutoff_0_type_circular
Onychomys torridus	NODE_19_length_1386_cov_5.556791_cutoff_0_type_circular
Flintibacter sp. KGMB00164	NODE_19_length_1426_cov_0.709007_cutoff_0_type_circular
Unknown	NODE_19_length_1432_cov_1.278161_cutoff_5_type_circular
Homo sapiens	NODE_19_length_1463_cov_2.279940_cutoff_0_type_circular
Homo sapiens	NODE_19_length_1491_cov_25.751466_cutoff_0_type_circular
Unknown	NODE_19_length_1527_cov_0.871429_cutoff_0_type_circular
Parabacteroides distasonis	NODE_19_length_1589_cov_2.484952_cutoff_0_type_circular
uncultured bacterium	NODE_19_length_1601_cov_283.142469_cutoff_0_type_circular
Escherichia coli	NODE_19_length_1679_cov_188.447165_cutoff_0_type_circular
Clostridium septicum	NODE_19_length_1714_cov_10.143667_cutoff_0_type_circular
uncultured human fecal virus	NODE_19_length_1800_cov_4.084280_cutoff_0_type_circular
Nemesignis banyulensis	NODE_19_length_1824_cov_1.692398_cutoff_0_type_circular
CRESS virus SC_1_H1_2017	NODE_19_length_1824_cov_25.019446_cutoff_0_type_circular
Phocaeicola massiliensis	NODE_19_length_1835_cov_1.189696_cutoff_0_type_circular
Homo sapiens	NODE_19_length_1903_cov_7.553491_cutoff_0_type_circular
uncultured prokaryote	NODE_19_length_1939_cov_7.115894_cutoff_0_type_circular
Bacteroides thetaiotaomicron	NODE_19_length_1959_cov_2.585699_cutoff_0_type_circular
Clostridium sp. M62/1	NODE_19_length_2038_cov_0.589220_cutoff_0_type_circular
uncultured bacterium	NODE_19_length_2076_cov_2.152386_cutoff_0_type_circular
Enterococcus faecium	NODE_19_length_2079_cov_4.519980_cutoff_0_type_circular
Acinetobacter sp. LoGeW2-3	NODE_19_length_2105_cov_1.106673_cutoff_0_type_circular
Enterococcus faecium	NODE_19_length_2106_cov_4.045983_cutoff_0_type_circular
Escherichia coli	NODE_19_length_2228_cov_302.744407_cutoff_0_type_circular
Escherichia coli	NODE_19_length_2240_cov_10.937530_cutoff_0_type_circular
Caudoviricetes sp.	NODE_19_length_2278_cov_0.831241_cutoff_0_type_circular
Caudoviricetes sp.	NODE_19_length_2335_cov_1.504076_cutoff_0_type_circular
Dorea longicatena	NODE_19_length_2344_cov_2.520974_cutoff_0_type_circular
Amedibacterium intestinale	NODE_19_length_2372_cov_1.135412_cutoff_0_type_circular
Bifidobacterium catenulatum subsp. kashiwanohense JCM 15439 = DSM 21854	NODE_19_length_2417_cov_1.378166_cutoff_0_type_circular
Faecalibacterium sp. I4-3-84	NODE_19_length_2440_cov_2.065283_cutoff_0_type_circular
Enterobacter hormaechei subsp. xiangfangensis	NODE_19_length_2444_cov_352.184290_cutoff_0_type_circular
Bifidobacterium longum subsp. infantis	NODE_19_length_2500_cov_3.031606_cutoff_0_type_circular
Anaerostipes hadrus	NODE_19_length_2513_cov_3.810142_cutoff_0_type_circular
Lactiplantibacillus pentosus	NODE_19_length_2538_cov_0.957279_cutoff_0_type_circular
Lactiplantibacillus plantarum	NODE_19_length_2538_cov_2.714226_cutoff_0_type_circular
Homo sapiens	NODE_19_length_2547_cov_2.612810_cutoff_0_type_circular
uncultured prokaryote	NODE_19_length_2645_cov_5.040508_cutoff_0_type_circular
Escherichia coli	NODE_19_length_2646_cov_541.273918_cutoff_0_type_circular
Unknown	NODE_19_length_2662_cov_2.151874_cutoff_0_type_circular
Barnesiella intestinihominis	NODE_19_length_2665_cov_1.653664_cutoff_0_type_circular
Bacteriophage sp.	NODE_19_length_2671_cov_0.895440_cutoff_0_type_circular
Unknown	NODE_19_length_2758_cov_59.057393_cutoff_0_type_circular
Vescimonas fastidiosa	NODE_19_length_2785_cov_1.635064_cutoff_0_type_circular
Bacteriophage sp.	NODE_19_length_2796_cov_7.793556_cutoff_0_type_circular
Bacteroides faecis	NODE_19_length_2879_cov_6.817951_cutoff_0_type_circular
Parabacteroides faecis	NODE_19_length_2882_cov_7.621779_cutoff_0_type_circular
Clostridioides difficile	NODE_19_length_2901_cov_4.625090_cutoff_0_type_circular
uncultured prokaryote	NODE_19_length_2902_cov_2.222703_cutoff_0_type_circular
uncultured prokaryote	NODE_19_length_2902_cov_2.281081_cutoff_0_type_circular
Phocaeicola massiliensis	NODE_19_length_2910_cov_10.375494_cutoff_0_type_circular
Bacteroides fragilis	NODE_19_length_2910_cov_123.754941_cutoff_0_type_circular
unidentified plasmid	NODE_19_length_2910_cov_29.017607_cutoff_0_type_circular
Escherichia coli	NODE_19_length_2911_cov_138.317888_cutoff_0_type_circular
Bacteroides fragilis YCH46	NODE_19_length_2923_cov_1.419170_cutoff_0_type_circular
uncultured bacterium	NODE_19_length_2976_cov_113.401895_cutoff_0_type_circular
uncultured prokaryote	NODE_19_length_2977_cov_5.724211_cutoff_0_type_circular
Eggerthella lenta	NODE_19_length_3007_cov_28.744444_cutoff_0_type_circular
Enterococcus faecalis	NODE_19_length_3051_cov_5.120041_cutoff_0_type_circular
Eggerthella lenta	NODE_19_length_3133_cov_59.875582_cutoff_0_type_circular
uncultured prokaryote	NODE_19_length_3177_cov_14.466885_cutoff_0_type_circular
uncultured bacterium	NODE_19_length_3254_cov_25.973457_cutoff_0_type_circular
[Ruminococcus] torques	NODE_19_length_3256_cov_1.913071_cutoff_0_type_circular
Oscillospiraceae bacterium	NODE_19_length_3486_cov_1.481096_cutoff_0_type_circular
Ihubacter sp. rT4E-8	NODE_19_length_3867_cov_2.454011_cutoff_0_type_circular
uncultured bacterium	NODE_19_length_3943_cov_195.171384_cutoff_0_type_circular
Clostridium septicum	NODE_19_length_4069_cov_12.611872_cutoff_0_type_circular
Escherichia coli	NODE_19_length_4190_cov_7.099926_cutoff_0_type_circular
Bacteroides ovatus	NODE_19_length_4265_cov_6.707588_cutoff_0_type_circular
Bacteroides ovatus	NODE_19_length_4275_cov_163.941418_cutoff_0_type_circular
Bacteroides ovatus	NODE_19_length_4275_cov_94.551832_cutoff_0_type_circular
Klebsiella pneumoniae	NODE_19_length_4364_cov_20.843993_cutoff_0_type_circular
Benincasa hispida	NODE_19_length_4548_cov_7.581769_cutoff_0_type_circular
Streptococcus suis	NODE_19_length_4570_cov_14.921224_cutoff_0_type_circular
uncultured prokaryote	NODE_19_length_4620_cov_4.959270_cutoff_0_type_circular
Erysipelotrichaceae bacterium 66202529	NODE_19_length_4846_cov_42.984954_cutoff_0_type_circular
Klebsiella pneumoniae	NODE_19_length_4958_cov_4.129580_cutoff_0_type_circular
Homo sapiens	NODE_19_length_5099_cov_4.781979_cutoff_0_type_circular
uncultured bacterium	NODE_19_length_5172_cov_3.676313_cutoff_0_type_circular
unidentified plasmid	NODE_19_length_5502_cov_2.027535_cutoff_0_type_circular
uncultured phage cr105_1	NODE_2_length_100030_cov_19.965577_cutoff_5_type_circular
uncultured phage cr105_1	NODE_2_length_101123_cov_6.830696_cutoff_0_type_circular
Caudoviricetes sp.	NODE_2_length_101199_cov_43.101482_cutoff_0_type_circular
unidentified plasmid	NODE_2_length_10177_cov_2.320299_cutoff_0_type_circular
Clostridium perfringens	NODE_2_length_10193_cov_5.597159_cutoff_5_type_circular
uncultured phage cr112_1	NODE_2_length_102101_cov_20.932277_cutoff_5_type_circular
Lachnospiraceae bacterium	NODE_2_length_10276_cov_3.341610_cutoff_0_type_circular
Candidatus Gastranaerophilales bacterium	NODE_2_length_105107_cov_5.876234_cutoff_5_type_linears
Caudoviricetes sp.	NODE_2_length_105410_cov_110.244797_cutoff_0_type_circular
Caudoviricetes sp.	NODE_2_length_105437_cov_2.081084_cutoff_0_type_circular
Bacteroides uniformis	NODE_2_length_105511_cov_2.173556_cutoff_0_type_circular
unidentified plasmid	NODE_2_length_10559_cov_3.524923_cutoff_0_type_circular
Sellimonas catena	NODE_2_length_106434_cov_5.234820_cutoff_5_type_linears
Treponema peruense	NODE_2_length_10705_cov_1.758083_cutoff_0_type_circular
Herelleviridae sp.	NODE_2_length_107228_cov_2.924482_cutoff_0_type_circular
Vescimonas fastidiosa	NODE_2_length_10839_cov_7.850635_cutoff_5_type_linears
Vescimonas fastidiosa	NODE_2_length_108420_cov_3.634362_cutoff_5_type_circular
Escherichia coli	NODE_2_length_109335_cov_15.681333_cutoff_5_type_circular
unidentified plasmid	NODE_2_length_10969_cov_8.293581_cutoff_5_type_circular
Lachnospiraceae bacterium Choco86	NODE_2_length_11021_cov_5.480081_cutoff_5_type_linears
Anaerotruncus colihominis	NODE_2_length_110712_cov_5.730217_cutoff_5_type_linears
Bacteroides fragilis	NODE_2_length_111127_cov_5.170649_cutoff_5_type_linears
Phocaeicola vulgatus	NODE_2_length_11135_cov_6.460029_cutoff_5_type_circular
Alistipes communis	NODE_2_length_11155_cov_1.497280_cutoff_0_type_circular
nan	NODE_2_length_11425_cov_8.275270_cutoff_5_type_linears
unidentified plasmid	NODE_2_length_11574_cov_1.137154_cutoff_0_type_circular
Bacteroides nordii	NODE_2_length_11694_cov_6.808766_cutoff_5_type_linears
Oscillospiraceae bacterium	NODE_2_length_118117_cov_5.672964_cutoff_5_type_linears
uncultured Alphaproteobacteria bacterium	NODE_2_length_11844_cov_1.908338_cutoff_0_type_circular
Lachnoclostridium sp. YL32	NODE_2_length_12032_cov_2.971525_cutoff_5_type_circular
Alistipes ihumii AP11	NODE_2_length_12035_cov_1.660228_cutoff_5_type_circular
Bacteriophage sp.	NODE_2_length_12247_cov_18.547607_cutoff_5_type_circular
Clostridiales bacterium	NODE_2_length_12497_cov_2.089976_cutoff_5_type_circular
Ruthenibacterium lactatiformans	NODE_2_length_12805_cov_1.865831_cutoff_5_type_circular
Intestinimonas butyriciproducens	NODE_2_length_12822_cov_2.685939_cutoff_5_type_circular
Bacteriophage sp.	NODE_2_length_12952_cov_17.062222_cutoff_5_type_circular
Escherichia phage PMBT16	NODE_2_length_131346_cov_47.565002_cutoff_0_type_circular
nan	NODE_2_length_13168_cov_1.999233_cutoff_5_type_circular
Clostridiales bacterium FE2010	NODE_2_length_13244_cov_6.258367_cutoff_5_type_linears
Bacteroides uniformis	NODE_2_length_13263_cov_8.788216_cutoff_5_type_linears
Lactobacillus johnsonii pf01	NODE_2_length_13300_cov_1.920975_cutoff_0_type_circular
Candidatus Avichristensenella intestinipullorum	NODE_2_length_13407_cov_2.366039_cutoff_5_type_circular
Bifidobacterium bifidum	NODE_2_length_134281_cov_5.565976_cutoff_5_type_linears
Mediterraneibacter gnavus	NODE_2_length_13477_cov_5.472734_cutoff_5_type_linears
Segatella hominis	NODE_2_length_13558_cov_4.327154_cutoff_5_type_circular
Bacteriophage sp.	NODE_2_length_13593_cov_2.622011_cutoff_5_type_circular
Anaerobutyricum hallii	NODE_2_length_14147_cov_2.166334_cutoff_5_type_circular
Oscillospiraceae bacterium YB328	NODE_2_length_14314_cov_16.268485_cutoff_0_type_circular
Caudoviricetes sp.	NODE_2_length_144247_cov_8.417818_cutoff_5_type_circular
Blautia obeum	NODE_2_length_14453_cov_7.563381_cutoff_5_type_linears
Bacteriophage sp.	NODE_2_length_14490_cov_5.836455_cutoff_0_type_circular
Enterococcus faecium	NODE_2_length_14522_cov_830.495589_cutoff_0_type_circular
Anaerobutyricum hallii	NODE_2_length_14599_cov_5.284066_cutoff_5_type_linears
Homo sapiens	NODE_2_length_1484_cov_1.500368_cutoff_5_type_circular
Homo sapiens	NODE_2_length_1491_cov_6.041056_cutoff_5_type_circular
Collinsella aerofaciens	NODE_2_length_150953_cov_23.077427_cutoff_5_type_linears
Caudoviricetes sp.	NODE_2_length_151713_cov_5.228214_cutoff_5_type_circular
Anaerostipes hadrus	NODE_2_length_15492_cov_1.805662_cutoff_5_type_circular
Flavonifractor plautii	NODE_2_length_155243_cov_7.116539_cutoff_5_type_linears
Oscillospiraceae bacterium	NODE_2_length_155633_cov_5.090794_cutoff_5_type_linears
Enterococcus faecalis	NODE_2_length_15585_cov_5.704425_cutoff_5_type_linears
Cloacibacillus evryensis	NODE_2_length_15909_cov_2.536180_cutoff_0_type_circular
Clostridium perfringens B	NODE_2_length_16138_cov_1.792767_cutoff_0_type_circular
Bacteroides uniformis	NODE_2_length_16189_cov_2.201718_cutoff_0_type_circular
Bacteroides uniformis CL03T12C37	NODE_2_length_16302_cov_3.240495_cutoff_0_type_circular
Anaerobutyricum hallii	NODE_2_length_1661_cov_10.595176_cutoff_5_type_linears
Bacteroides thetaiotaomicron	NODE_2_length_16626_cov_3.069944_cutoff_5_type_circular
Caudoviricetes sp.	NODE_2_length_16658_cov_339.535600_cutoff_0_type_circular
Homo sapiens	NODE_2_length_16690_cov_4.838797_cutoff_0_type_circular
Oppiella nova	NODE_2_length_16696_cov_4.850081_cutoff_0_type_circular
Oppiella nova	NODE_2_length_16697_cov_1.826132_cutoff_0_type_circular
Homo sapiens	NODE_2_length_16697_cov_5.516596_cutoff_0_type_circular
Homo sapiens	NODE_2_length_16697_cov_7.942185_cutoff_0_type_circular
Homo sapiens	NODE_2_length_16697_cov_9.023537_cutoff_0_type_circular
Homo sapiens	NODE_2_length_16701_cov_11.421081_cutoff_0_type_circular
Bacteroides fragilis	NODE_2_length_16826_cov_2.508653_cutoff_0_type_circular
Burkholderiales bacterium YL45	NODE_2_length_16898_cov_2.920935_cutoff_5_type_circular
unidentified plasmid	NODE_2_length_17116_cov_1.571841_cutoff_0_type_circular
Segatella copri	NODE_2_length_17149_cov_5.873575_cutoff_5_type_linears
Blautia wexlerae DSM 19850	NODE_2_length_17251_cov_6.012205_cutoff_5_type_linears
Roseburia faecis	NODE_2_length_17387_cov_1.654461_cutoff_0_type_circular
Anaerostipes hadrus	NODE_2_length_17540_cov_10.879917_cutoff_5_type_linears
Sutterella megalosphaeroides	NODE_2_length_17562_cov_2.399082_cutoff_5_type_circular
Mediterraneibacter gnavus	NODE_2_length_1761_cov_6.318237_cutoff_5_type_linears
Bacteroides uniformis	NODE_2_length_17662_cov_8.631708_cutoff_5_type_linears
Oscillospiraceae bacterium	NODE_2_length_17749_cov_1.705539_cutoff_5_type_circular
Bacteroides cellulosilyticus	NODE_2_length_180207_cov_5.035667_cutoff_5_type_linears
[Clostridium] innocuum	NODE_2_length_18069_cov_13.470014_cutoff_5_type_circular
Anaerobutyricum hallii	NODE_2_length_18241_cov_13.314563_cutoff_0_type_circular
Klebsiella pneumoniae	NODE_2_length_1825_cov_5.766784_cutoff_5_type_circular
Ligilactobacillus salivarius UCC118	NODE_2_length_18920_cov_23.335178_cutoff_5_type_circular
Blautia wexlerae	NODE_2_length_18992_cov_5.386218_cutoff_5_type_linears
Agathobacter rectalis M104/1	NODE_2_length_19246_cov_5.221926_cutoff_5_type_linears
Troglohyphantes excavatus	NODE_2_length_1937_cov_1.574033_cutoff_5_type_circular
Subdoligranulum variabile	NODE_2_length_19412_cov_5.518693_cutoff_5_type_linears
Paraclostridium sordellii	NODE_2_length_19529_cov_1.500052_cutoff_5_type_circular
Lactococcus sp.	NODE_2_length_20070_cov_1.421501_cutoff_0_type_circular
Lachnoclostridium sp. YL32	NODE_2_length_21283_cov_1.748346_cutoff_5_type_circular
Collinsella aerofaciens	NODE_2_length_21316_cov_27.040540_cutoff_0_type_circular
uncultured human fecal virus	NODE_2_length_21387_cov_5.311430_cutoff_5_type_linears
Terrisporobacter petrolearius	NODE_2_length_21414_cov_6.303472_cutoff_0_type_circular
Enterobacter hormaechei	NODE_2_length_21488_cov_17.618464_cutoff_0_type_circular
Parabacteroides sp. CT06	NODE_2_length_22052_cov_2.003284_cutoff_5_type_circular
Candida albicans	NODE_2_length_2233_cov_2.037512_cutoff_5_type_circular
Romboutsia ilealis	NODE_2_length_22615_cov_1.891898_cutoff_0_type_circular
Hungatella sp. SB206	NODE_2_length_22685_cov_10.458197_cutoff_5_type_linears
Unknown	NODE_2_length_2391_cov_2.504859_cutoff_5_type_circular
Eshraghiella crossota	NODE_2_length_239673_cov_5.781186_cutoff_5_type_linears
Latilactobacillus sakei	NODE_2_length_24211_cov_6.597907_cutoff_5_type_circular
Alistipes putredinis	NODE_2_length_25331_cov_1.613395_cutoff_5_type_circular
Veillonella parvula	NODE_2_length_25514_cov_2.468035_cutoff_5_type_circular
uncultured organism	NODE_2_length_25740_cov_5.694842_cutoff_5_type_linears
[Ruminococcus] torques	NODE_2_length_25797_cov_5.921854_cutoff_5_type_linears
uncultured bacterium Contig1584b	NODE_2_length_26409_cov_5.057530_cutoff_5_type_linears
[Ruminococcus] lactaris ATCC 29176	NODE_2_length_28356_cov_2.171774_cutoff_0_type_circular
Streptococcus thermophilus	NODE_2_length_28836_cov_7.595911_cutoff_5_type_linears
Bacteroides uniformis	NODE_2_length_28879_cov_5.026850_cutoff_5_type_linears
Flavonifractor plautii	NODE_2_length_289119_cov_3.258056_cutoff_0_type_circular
Emergencia timonensis	NODE_2_length_29253_cov_2.676749_cutoff_5_type_circular
Blautia wexlerae DSM 19850	NODE_2_length_30062_cov_5.034141_cutoff_5_type_circular
Caudoviricetes sp.	NODE_2_length_30734_cov_3.134969_cutoff_0_type_circular
Vescimonas fastidiosa	NODE_2_length_30800_cov_3.396277_cutoff_5_type_circular
Limosilactobacillus fermentum	NODE_2_length_31164_cov_2.320231_cutoff_0_type_circular
Bacteroides uniformis CL03T12C37	NODE_2_length_31292_cov_6.798492_cutoff_5_type_linears
Weissella soli	NODE_2_length_31331_cov_1.860146_cutoff_5_type_circular
Caudoviricetes sp.	NODE_2_length_31707_cov_5.298543_cutoff_5_type_circular
Homo sapiens	NODE_2_length_3184_cov_10.707229_cutoff_5_type_circular
Lactobacillus crispatus	NODE_2_length_32683_cov_6.647991_cutoff_5_type_circular
Bacteroides fragilis	NODE_2_length_32707_cov_12.240393_cutoff_0_type_circular
Bacteriophage sp.	NODE_2_length_32875_cov_2.181660_cutoff_5_type_circular
Bacteroides thetaiotaomicron	NODE_2_length_33162_cov_32.527955_cutoff_0_type_circular
Bacteroides thetaiotaomicron	NODE_2_length_33162_cov_4.753807_cutoff_5_type_circular
uncultured bacterium	NODE_2_length_33163_cov_10.997578_cutoff_0_type_circular
Phocaeicola vulgatus	NODE_2_length_33176_cov_5.653121_cutoff_5_type_linears
Bacteroides thetaiotaomicron	NODE_2_length_33182_cov_128.889729_cutoff_0_type_circular
Bacteroides thetaiotaomicron	NODE_2_length_33185_cov_17.225634_cutoff_0_type_circular
uncultured bacterium	NODE_2_length_33217_cov_6.975944_cutoff_0_type_circular
Bacteroides fragilis	NODE_2_length_33459_cov_11.420077_cutoff_5_type_circular
Collinsella aerofaciens	NODE_2_length_33934_cov_5.299524_cutoff_5_type_linears
Bacteroides fragilis	NODE_2_length_34728_cov_9.174677_cutoff_5_type_circular
Caudoviricetes sp.	NODE_2_length_35123_cov_12.048148_cutoff_5_type_linears
Caudoviricetes sp.	NODE_2_length_35547_cov_2.248532_cutoff_5_type_circular
Caudoviricetes sp.	NODE_2_length_35598_cov_19.536269_cutoff_5_type_circular
Citrobacter koseri	NODE_2_length_35816_cov_7.499818_cutoff_0_type_circular
Caudoviricetes sp.	NODE_2_length_35916_cov_5.629635_cutoff_5_type_linears
Caudoviricetes sp.	NODE_2_length_36341_cov_4.260866_cutoff_0_type_circular
uncultured bacterium	NODE_2_length_36595_cov_3.100746_cutoff_0_type_circular
Streptococcus equinus	NODE_2_length_3662_cov_42.726733_cutoff_5_type_circular
Flavonifractor plautii	NODE_2_length_37365_cov_4.795370_cutoff_5_type_circular
Bacteriophage sp.	NODE_2_length_37486_cov_5.308788_cutoff_5_type_linears
Bacteriophage sp.	NODE_2_length_37567_cov_2.499012_cutoff_0_type_circular
Caudoviricetes sp.	NODE_2_length_37634_cov_5.661796_cutoff_5_type_circular
Bacteriophage sp.	NODE_2_length_38823_cov_4.696997_cutoff_0_type_circular
Lactobacillus gasseri	NODE_2_length_39004_cov_3.824884_cutoff_5_type_circular
Caudoviricetes sp.	NODE_2_length_39064_cov_1.317462_cutoff_0_type_circular
uncultured organism	NODE_2_length_39195_cov_9.776339_cutoff_0_type_circular
Caudoviricetes sp.	NODE_2_length_39553_cov_2.470172_cutoff_0_type_circular
Caudoviricetes sp.	NODE_2_length_39708_cov_20.788914_cutoff_5_type_circular
Parabacteroides distasonis	NODE_2_length_40114_cov_6.393428_cutoff_5_type_linears
Segatella copri	NODE_2_length_40627_cov_20.080000_cutoff_5_type_linears
Bacteroides uniformis	NODE_2_length_41095_cov_6.008153_cutoff_5_type_linears
Bacteriophage sp.	NODE_2_length_41322_cov_7.194708_cutoff_5_type_circular
Ruminococcus sp. FMB-CY1	NODE_2_length_41407_cov_7.274855_cutoff_5_type_linears
Caudoviricetes sp.	NODE_2_length_41895_cov_3.073669_cutoff_0_type_circular
Enterococcus phage VEsP-2	NODE_2_length_42086_cov_5.153793_cutoff_5_type_circular
Caudoviricetes sp.	NODE_2_length_42153_cov_7.818850_cutoff_5_type_circular
Limosilactobacillus fermentum	NODE_2_length_42199_cov_2.686323_cutoff_0_type_circular
Escherichia coli	NODE_2_length_42206_cov_16.268376_cutoff_0_type_circular
Limosilactobacillus portuensis	NODE_2_length_42348_cov_2.105871_cutoff_0_type_circular
Bacteriophage sp.	NODE_2_length_42435_cov_2.865628_cutoff_0_type_circular
Caudoviricetes sp.	NODE_2_length_42850_cov_3.166140_cutoff_0_type_circular
Caudoviricetes sp.	NODE_2_length_42921_cov_4.804926_cutoff_5_type_circular
Caudoviricetes sp.	NODE_2_length_43070_cov_5.998859_cutoff_0_type_circular
Myoviridae sp. ct7113	NODE_2_length_43099_cov_1.762194_cutoff_5_type_circular
unidentified plasmid	NODE_2_length_43155_cov_11.545528_cutoff_5_type_circular
Subdoligranulum variabile	NODE_2_length_43157_cov_2.177248_cutoff_0_type_circular
Caudoviricetes sp.	NODE_2_length_43696_cov_3.505589_cutoff_0_type_circular
Caudoviricetes sp.	NODE_2_length_43704_cov_3.728504_cutoff_0_type_circular
Caudoviricetes sp.	NODE_2_length_43911_cov_2.677942_cutoff_0_type_circular
Bacteriophage sp.	NODE_2_length_44360_cov_7.442701_cutoff_5_type_circular
Bacteriophage sp.	NODE_2_length_45061_cov_3.023012_cutoff_0_type_circular
Ruminococcus bicirculans (ex Wegman et al. 2014)	NODE_2_length_45257_cov_8.501352_cutoff_5_type_circular
Bacteriophage sp.	NODE_2_length_45339_cov_17.103512_cutoff_5_type_circular
Flavonifractor plautii	NODE_2_length_45617_cov_6.926819_cutoff_5_type_linears
Klebsiella pneumoniae	NODE_2_length_46514_cov_3.914610_cutoff_0_type_circular
Caudoviricetes sp.	NODE_2_length_46564_cov_7.312294_cutoff_5_type_circular
Bacteriophage sp.	NODE_2_length_46644_cov_5.089559_cutoff_5_type_circular
Hominenteromicrobium mulieris	NODE_2_length_46653_cov_6.167820_cutoff_5_type_linears
Phocaeicola vulgatus	NODE_2_length_46765_cov_5.189009_cutoff_5_type_linears
Klebsiella phage vB_KpnS_MK54	NODE_2_length_46922_cov_14.947687_cutoff_5_type_circular
Caudoviricetes sp.	NODE_2_length_46938_cov_1.518425_cutoff_0_type_circular
Veillonella parvula	NODE_2_length_47083_cov_8.214286_cutoff_5_type_linears
Caudoviricetes sp.	NODE_2_length_47109_cov_5.892257_cutoff_0_type_circular
Bacteroides caccae	NODE_2_length_47294_cov_1.888375_cutoff_0_type_circular
Oscillospiraceae bacterium	NODE_2_length_47372_cov_7.425781_cutoff_5_type_linears
Clostridium perfringens	NODE_2_length_47392_cov_2.382841_cutoff_0_type_circular
Collinsella aerofaciens	NODE_2_length_47733_cov_5.006554_cutoff_5_type_linears
Dysosmobacter welbionis	NODE_2_length_47946_cov_5.296890_cutoff_5_type_linears
Inoviridae sp.	NODE_2_length_4818_cov_11.436794_cutoff_5_type_circular
Bacteriophage sp.	NODE_2_length_48269_cov_22.617320_cutoff_5_type_circular
unidentified plasmid	NODE_2_length_4851_cov_6.097375_cutoff_5_type_circular
Enterococcus faecalis	NODE_2_length_48762_cov_79.483006_cutoff_0_type_circular
Caudoviricetes sp.	NODE_2_length_49047_cov_5.508626_cutoff_5_type_circular
Caudoviricetes sp.	NODE_2_length_49162_cov_2.900928_cutoff_0_type_circular
Enterococcus faecalis	NODE_2_length_49364_cov_107.807360_cutoff_5_type_linears
Anaerobutyricum soehngenii	NODE_2_length_4962_cov_9.803516_cutoff_5_type_linears
Caudoviricetes sp.	NODE_2_length_50178_cov_19.471459_cutoff_5_type_circular
Candidatus Limiplasma sp.	NODE_2_length_50273_cov_2.700873_cutoff_5_type_circular
Caudoviricetes sp.	NODE_2_length_50805_cov_9.449327_cutoff_5_type_circular
Bacteroides fragilis	NODE_2_length_50918_cov_5.189561_cutoff_5_type_linears
Bacteroides ovatus	NODE_2_length_51178_cov_6.083152_cutoff_5_type_linears
Dysosmobacter welbionis	NODE_2_length_5129_cov_7.086965_cutoff_5_type_linears
Escherichia phage JLBYU41	NODE_2_length_51476_cov_5.807728_cutoff_0_type_circular
Agathobacter rectalis	NODE_2_length_5150_cov_3.232132_cutoff_5_type_circular
Faecalibacterium phage FP_Toutatis	NODE_2_length_53076_cov_23.052994_cutoff_5_type_circular
Bacteriophage sp.	NODE_2_length_53090_cov_5.252308_cutoff_0_type_circular
Bacteriophage sp.	NODE_2_length_5331_cov_4.050154_cutoff_5_type_circular
Hungatella sp. SB206	NODE_2_length_53822_cov_2.693137_cutoff_0_type_circular
uncultured bacterium	NODE_2_length_53922_cov_3.865935_cutoff_5_type_circular
Enterococcus faecalis	NODE_2_length_54495_cov_17.377869_cutoff_0_type_circular
Enterococcus faecium	NODE_2_length_5518_cov_90.566685_cutoff_0_type_circular
Caudoviricetes sp.	NODE_2_length_56029_cov_3.455619_cutoff_0_type_circular
Caudoviricetes sp.	NODE_2_length_56646_cov_8.101028_cutoff_5_type_circular
Anaerobutyricum hallii	NODE_2_length_5786_cov_7.337515_cutoff_0_type_circular
Campylobacter concisus 13826	NODE_2_length_57880_cov_7.900958_cutoff_5_type_linears
Chryseobacterium suipulveris	NODE_2_length_5801_cov_1.623546_cutoff_5_type_circular
Caudoviricetes sp.	NODE_2_length_58334_cov_60.561427_cutoff_0_type_circular
Caudoviricetes sp.	NODE_2_length_58337_cov_14.163357_cutoff_5_type_circular
Bacteroides fragilis	NODE_2_length_58377_cov_2.492155_cutoff_0_type_circular
Roseburia intestinalis	NODE_2_length_5844_cov_1.285289_cutoff_5_type_circular
Caudoviricetes sp.	NODE_2_length_58693_cov_5.941399_cutoff_5_type_circular
Homo sapiens	NODE_2_length_5912_cov_13.242351_cutoff_5_type_circular
Bacteriophage sp.	NODE_2_length_59456_cov_6.477423_cutoff_5_type_circular
Clostridium sp. 10cd*	NODE_2_length_60257_cov_8.636704_cutoff_5_type_circular
Unknown	NODE_2_length_6045_cov_5.032950_cutoff_5_type_circular
Caudoviricetes sp.	NODE_2_length_60578_cov_9.576897_cutoff_5_type_linears
uncultured bacterium	NODE_2_length_6133_cov_24.201132_cutoff_0_type_circular
Dysosmobacter welbionis	NODE_2_length_61338_cov_3.523076_cutoff_0_type_circular
uncultured bacterium	NODE_2_length_6188_cov_10.247484_cutoff_0_type_circular
Homo sapiens	NODE_2_length_6190_cov_16.451592_cutoff_5_type_circular
Homo sapiens	NODE_2_length_6239_cov_2.274378_cutoff_5_type_circular
Akkermansia muciniphila	NODE_2_length_62742_cov_7.156400_cutoff_5_type_linears
Ruminococcus sp. SR1/5	NODE_2_length_6275_cov_2.072544_cutoff_5_type_circular
Bacteroides thetaiotaomicron	NODE_2_length_63210_cov_17.335162_cutoff_0_type_circular
Escherichia coli	NODE_2_length_6337_cov_350.387923_cutoff_0_type_circular
Lacticaseibacillus paracasei	NODE_2_length_6351_cov_11.295148_cutoff_5_type_circular
uncultured bacterium	NODE_2_length_63563_cov_6.011713_cutoff_5_type_linears
Cloacibacillus evryensis	NODE_2_length_64199_cov_12.402329_cutoff_0_type_circular
Flavonifractor plautii	NODE_2_length_6434_cov_3.117806_cutoff_5_type_circular
Caudoviricetes sp.	NODE_2_length_64750_cov_17.648391_cutoff_5_type_circular
Enterocloster clostridioformis	NODE_2_length_6631_cov_1.260916_cutoff_5_type_circular
Roseburia intestinalis M50/1	NODE_2_length_66812_cov_17.456265_cutoff_0_type_circular
Escherichia coli	NODE_2_length_67048_cov_25.067871_cutoff_0_type_circular
Enterocloster bolteae	NODE_2_length_6712_cov_10.004708_cutoff_5_type_linears
Bifidobacterium bifidum	NODE_2_length_6824_cov_3.818128_cutoff_0_type_circular
Escherichia coli	NODE_2_length_68731_cov_16.090301_cutoff_0_type_circular
Campylobacter coli	NODE_2_length_7022_cov_10.345033_cutoff_0_type_circular
Bacteroides thetaiotaomicron	NODE_2_length_70681_cov_3.110483_cutoff_5_type_circular
Lactiplantibacillus plantarum	NODE_2_length_7171_cov_2.572686_cutoff_0_type_circular
Parabacteroides distasonis	NODE_2_length_71822_cov_3.343804_cutoff_5_type_circular
Clostridiales bacterium	NODE_2_length_72421_cov_6.712715_cutoff_5_type_linears
Roseburia faecis	NODE_2_length_728_cov_8.608985_cutoff_5_type_linears
unidentified plasmid	NODE_2_length_7348_cov_3.050686_cutoff_0_type_circular
Anaerotruncus colihominis	NODE_2_length_74873_cov_5.125773_cutoff_5_type_linears
Phocaeicola vulgatus	NODE_2_length_7543_cov_33.139293_cutoff_0_type_circular
Akkermansia muciniphila	NODE_2_length_75945_cov_7.951687_cutoff_5_type_linears
Streptococcus thermophilus	NODE_2_length_7618_cov_1.829262_cutoff_0_type_circular
Caudoviricetes sp.	NODE_2_length_78036_cov_2.286206_cutoff_0_type_circular
Streptococcus parasanguinis	NODE_2_length_7827_cov_1.659221_cutoff_5_type_circular
Blautia obeum	NODE_2_length_78391_cov_5.434465_cutoff_5_type_linears
Bacteriophage sp.	NODE_2_length_78424_cov_2.483326_cutoff_0_type_circular
Bacteriophage sp.	NODE_2_length_79386_cov_6.241626_cutoff_5_type_circular
Akkermansia muciniphila	NODE_2_length_79594_cov_5.082827_cutoff_5_type_linears
Enterococcus faecium	NODE_2_length_7964_cov_5.088299_cutoff_5_type_circular
Odoribacter splanchnicus	NODE_2_length_80249_cov_2.870423_cutoff_5_type_circular
uncultured bacterium	NODE_2_length_8088_cov_22.054893_cutoff_5_type_circular
Phocaeicola dorei	NODE_2_length_81009_cov_13.888739_cutoff_0_type_circular
Phocaeicola coprophilus	NODE_2_length_83396_cov_14.586857_cutoff_0_type_circular
unidentified plasmid	NODE_2_length_8357_cov_2.960389_cutoff_0_type_circular
Bacteriophage sp.	NODE_2_length_83935_cov_288.019139_cutoff_0_type_circular
Klebsiella pneumoniae	NODE_2_length_8408_cov_117.126555_cutoff_0_type_circular
Flavonifractor plautii	NODE_2_length_8504_cov_3.675301_cutoff_0_type_circular
unidentified plasmid	NODE_2_length_8515_cov_1.815808_cutoff_0_type_circular
Bacteriophage sp.	NODE_2_length_85577_cov_7.212417_cutoff_5_type_circular
Caudoviricetes sp.	NODE_2_length_85759_cov_7.505909_cutoff_5_type_circular
Paraclostridium dentum	NODE_2_length_85773_cov_6.248651_cutoff_0_type_circular
Bacteriophage sp.	NODE_2_length_86183_cov_4.837687_cutoff_5_type_circular
Bacteriophage sp.	NODE_2_length_86366_cov_20.178423_cutoff_5_type_circular
Bacteroides thetaiotaomicron	NODE_2_length_86865_cov_7.027220_cutoff_5_type_linears
Caudoviricetes sp.	NODE_2_length_88716_cov_68.037702_cutoff_0_type_circular
Anaerotruncus sp.	NODE_2_length_8966_cov_1.377079_cutoff_5_type_circular
Bacteroides fragilis	NODE_2_length_9050_cov_1.167993_cutoff_0_type_circular
Bacteroides uniformis	NODE_2_length_9071_cov_18.240049_cutoff_0_type_circular
Bacteriophage sp.	NODE_2_length_91786_cov_17.087967_cutoff_5_type_circular
Bacteriophage sp.	NODE_2_length_92322_cov_29.411074_cutoff_5_type_circular
uncultured prokaryote	NODE_2_length_9366_cov_2.550817_cutoff_5_type_circular
Bacteriophage sp.	NODE_2_length_94272_cov_28.526719_cutoff_0_type_circular
Crassvirales sp.	NODE_2_length_94367_cov_1.698896_cutoff_0_type_circular
Enterococcus faecalis	NODE_2_length_9458_cov_2.768621_cutoff_0_type_circular
Bacteriophage sp.	NODE_2_length_94905_cov_12.364167_cutoff_0_type_circular
Lachnospiraceae bacterium Choco86	NODE_2_length_950_cov_11.114216_cutoff_5_type_linears
Bacteroides fragilis	NODE_2_length_9538_cov_115.718840_cutoff_5_type_circular
uncultured phage cr2_1	NODE_2_length_95687_cov_1.742319_cutoff_0_type_circular
Bacteriophage sp.	NODE_2_length_96350_cov_13.022063_cutoff_0_type_circular
nan	NODE_2_length_97547_cov_2.355102_cutoff_0_type_circular
Bacteriophage sp.	NODE_2_length_98361_cov_28.801230_cutoff_5_type_circular
uncultured phage cr113_1	NODE_2_length_98648_cov_2.831082_cutoff_5_type_circular
Caudoviricetes sp.	NODE_2_length_9965_cov_1.866131_cutoff_5_type_circular
Haemophilus influenzae	NODE_20_length_1129_cov_0.815369_cutoff_0_type_circular
Thomasclavelia ramosa	NODE_20_length_1134_cov_5.133069_cutoff_0_type_circular
Alistipes finegoldii	NODE_20_length_1158_cov_1.847721_cutoff_0_type_circular
Unknown	NODE_20_length_1173_cov_0.841300_cutoff_0_type_circular
Ruminococcus callidus	NODE_20_length_1248_cov_1.197145_cutoff_0_type_circular
Alistipes indistinctus YIT 12060	NODE_20_length_1252_cov_1.156444_cutoff_0_type_circular
Oscillospiraceae bacterium	NODE_20_length_1259_cov_0.675795_cutoff_0_type_circular
Blautia obeum ATCC 29174	NODE_20_length_1327_cov_5.010000_cutoff_0_type_circular
Unknown	NODE_20_length_1343_cov_1.340461_cutoff_0_type_circular
Nakaseomyces glabratus	NODE_20_length_1381_cov_3.512759_cutoff_0_type_circular
Streptococcus salivarius JIM8777	NODE_20_length_1444_cov_1.052392_cutoff_0_type_circular
Homo sapiens	NODE_20_length_1491_cov_20.850440_cutoff_0_type_circular
Massilistercora timonensis	NODE_20_length_1558_cov_0.733054_cutoff_0_type_circular
Intestinibacter bartlettii	NODE_20_length_1621_cov_0.573628_cutoff_0_type_circular
Unknown	NODE_20_length_1701_cov_1.101652_cutoff_0_type_circular
Escherichia coli	NODE_20_length_1750_cov_2.446704_cutoff_0_type_circular
Akkermansia muciniphila	NODE_20_length_1800_cov_1.692767_cutoff_0_type_circular
Unknown	NODE_20_length_1812_cov_0.464688_cutoff_0_type_circular
uncultured prokaryote	NODE_20_length_1828_cov_30.011758_cutoff_0_type_circular
Veillonella parvula	NODE_20_length_1912_cov_1.034174_cutoff_0_type_circular
Bifidobacterium longum subsp. longum	NODE_20_length_1950_cov_9.490400_cutoff_0_type_circular
Unknown	NODE_20_length_1972_cov_0.955556_cutoff_0_type_circular
Roseburia intestinalis	NODE_20_length_1998_cov_1.220738_cutoff_0_type_circular
Alistipes sp. dk3624	NODE_20_length_2025_cov_0.860906_cutoff_0_type_circular
Sutterella wadsworthensis	NODE_20_length_2027_cov_12.153684_cutoff_0_type_circular
unidentified plasmid	NODE_20_length_2035_cov_11.783543_cutoff_0_type_circular
Coprococcus comes	NODE_20_length_2059_cov_0.917184_cutoff_0_type_circular
Oscillospiraceae bacterium CM	NODE_20_length_2083_cov_6.910020_cutoff_0_type_circular
uncultured bacterium	NODE_20_length_2205_cov_1.217998_cutoff_0_type_circular
Unknown	NODE_20_length_2245_cov_0.679415_cutoff_0_type_circular
Hungatella hathewayi	NODE_20_length_2274_cov_1.419655_cutoff_0_type_circular
Unknown	NODE_20_length_2348_cov_3.346240_cutoff_0_type_circular
Unknown	NODE_20_length_2372_cov_1.604900_cutoff_0_type_circular
Alistipes communis	NODE_20_length_2375_cov_3.489324_cutoff_0_type_circular
Phocaeicola vulgatus	NODE_20_length_2380_cov_2.195739_cutoff_0_type_circular
uncultured prokaryote	NODE_20_length_2388_cov_16.342326_cutoff_0_type_circular
Erysipelotrichaceae bacterium GAM147	NODE_20_length_2389_cov_0.745800_cutoff_0_type_circular
Unknown	NODE_20_length_2393_cov_1.104590_cutoff_0_type_circular
Unknown	NODE_20_length_2400_cov_2.191817_cutoff_0_type_circular
uncultured prokaryote	NODE_20_length_2408_cov_6.587900_cutoff_0_type_circular
Escherichia coli	NODE_20_length_2464_cov_6.334617_cutoff_0_type_circular
Bifidobacterium longum	NODE_20_length_2517_cov_3.330544_cutoff_0_type_circular
Ruthenibacterium lactatiformans	NODE_20_length_2581_cov_1.576202_cutoff_0_type_circular
uncultured candidate division Zixibacteria bacterium	NODE_20_length_2592_cov_2.853550_cutoff_0_type_circular
Unknown	NODE_20_length_2616_cov_2.218160_cutoff_0_type_circular
Enterobacter hormaechei	NODE_20_length_2638_cov_2.746316_cutoff_0_type_circular
Unknown	NODE_20_length_2646_cov_0.692338_cutoff_0_type_circular
Unknown	NODE_20_length_2662_cov_1.419329_cutoff_0_type_circular
Barnesiella intestinihominis	NODE_20_length_2665_cov_0.627266_cutoff_0_type_circular
uncultured prokaryote	NODE_20_length_2791_cov_29.261637_cutoff_0_type_circular
Homo sapiens	NODE_20_length_2846_cov_65.399044_cutoff_0_type_circular
Escherichia coli	NODE_20_length_2852_cov_3.908624_cutoff_0_type_circular
unidentified plasmid	NODE_20_length_2874_cov_2.295959_cutoff_0_type_circular
Bacteroides faecis	NODE_20_length_2878_cov_129.903671_cutoff_0_type_circular
Bacteroides faecis	NODE_20_length_2878_cov_142.159578_cutoff_0_type_circular
Bacteroides faecis	NODE_20_length_2879_cov_12.555596_cutoff_0_type_circular
Homo sapiens	NODE_20_length_2898_cov_2.260195_cutoff_0_type_circular
uncultured bacterium	NODE_20_length_2900_cov_1.760188_cutoff_0_type_circular
Homo sapiens	NODE_20_length_2904_cov_62.360821_cutoff_0_type_circular
uncultured bacterium	NODE_20_length_3110_cov_12.575930_cutoff_0_type_circular
uncultured bacterium	NODE_20_length_3158_cov_2.182778_cutoff_0_type_circular
Homo sapiens	NODE_20_length_3184_cov_2.839712_cutoff_0_type_circular
uncultured prokaryote	NODE_20_length_3193_cov_3.401174_cutoff_0_type_circular
uncultured prokaryote	NODE_20_length_3195_cov_12.389831_cutoff_0_type_circular
uncultured prokaryote	NODE_20_length_3501_cov_284.494665_cutoff_0_type_circular
Sphaerechinus granularis	NODE_20_length_3864_cov_3.858710_cutoff_0_type_circular
Eggerthella lenta	NODE_20_length_3896_cov_0.815070_cutoff_0_type_circular
Escherichia coli	NODE_20_length_4093_cov_9.014372_cutoff_0_type_circular
Escherichia coli	NODE_20_length_4199_cov_83.853635_cutoff_0_type_circular
Escherichia coli	NODE_20_length_4218_cov_16.528233_cutoff_0_type_circular
Pusillibacter faecalis	NODE_20_length_4222_cov_8.554579_cutoff_0_type_circular
Bacteroides ovatus	NODE_20_length_4264_cov_71.931593_cutoff_0_type_circular
Bacteroides ovatus	NODE_20_length_4275_cov_28.764465_cutoff_0_type_circular
Clostridium perfringens	NODE_20_length_4442_cov_6.045423_cutoff_0_type_circular
Klebsiella pneumoniae	NODE_20_length_4551_cov_16.603978_cutoff_0_type_circular
Streptococcus suis	NODE_20_length_4570_cov_2.710106_cutoff_0_type_circular
Ruthenibacterium lactatiformans	NODE_20_length_4607_cov_2.792187_cutoff_0_type_circular
Anaerobutyricum hallii	NODE_20_length_4853_cov_6.897588_cutoff_0_type_circular
Bifidobacterium bifidum	NODE_20_length_5023_cov_9.387255_cutoff_0_type_circular
Escherichia coli	NODE_21_length_1132_cov_2.947264_cutoff_0_type_circular
Homo sapiens	NODE_21_length_1149_cov_1.879648_cutoff_0_type_circular
Homo sapiens	NODE_21_length_1149_cov_16.867906_cutoff_0_type_circular
Homo sapiens	NODE_21_length_1149_cov_4.400196_cutoff_0_type_circular
Barnesiella intestinihominis	NODE_21_length_1160_cov_1.518877_cutoff_0_type_circular
Methanobrevibacter smithii	NODE_21_length_1172_cov_0.651675_cutoff_0_type_circular
nan	NODE_21_length_1194_cov_1.081537_cutoff_0_type_circular
Streptococcus salivarius	NODE_21_length_1195_cov_2.497191_cutoff_0_type_circular
Unknown	NODE_21_length_1242_cov_1.150673_cutoff_0_type_circular
Bacteriophage sp.	NODE_21_length_1316_cov_1.517241_cutoff_0_type_circular
Caudoviricetes sp.	NODE_21_length_1328_cov_1.321399_cutoff_0_type_circular
Veillonella atypica	NODE_21_length_1384_cov_1.055688_cutoff_0_type_circular
Bacteriophage sp.	NODE_21_length_1427_cov_0.594615_cutoff_0_type_circular
Unknown	NODE_21_length_1636_cov_1.568588_cutoff_0_type_circular
Mediterraneibacter gnavus	NODE_21_length_1660_cov_1.787997_cutoff_0_type_circular
Escherichia coli	NODE_21_length_1676_cov_327.267269_cutoff_0_type_circular
Escherichia coli	NODE_21_length_1679_cov_1.309923_cutoff_0_type_circular
uncultured Clostridia bacterium	NODE_21_length_1690_cov_0.896993_cutoff_0_type_circular
Parabacteroides sp. ASD2025	NODE_21_length_1697_cov_0.803822_cutoff_0_type_circular
Oscillospiraceae bacterium	NODE_21_length_1710_cov_1.032849_cutoff_0_type_circular
Escherichia coli	NODE_21_length_1732_cov_455.444237_cutoff_0_type_circular
Lachnospiraceae bacterium	NODE_21_length_1747_cov_1.196914_cutoff_0_type_circular
Olsenella uli DSM 7084	NODE_21_length_1810_cov_1.339869_cutoff_0_type_circular
[truncated: 2,211 more rows]
