# Supplementary material for: Lowered Abundance of Gut Bacteriophage Species Is Associated With Human Cancer Cachexia
Source: J Cachexia Sarcopenia Muscle. 2026 Jun 7;17(3):e70324. doi: 10.1002/jcsm.70324 (PMC13243887; doi:10.1002/jcsm.70324)
Supplement: Supplementary file 19 — Table S9: jcsm70324‐sup‐0019‐Supplementary_TableS9.xlsx. De novo annotated species contigs by BLASTn mapping against the NT‐database in 2022 under the morphology‐based ICTV phage taxonomy that were significantly different in abundance (p < 0.05) in cachectic (n = 78) compared to non‐cachectic cancer patients (n = 42) in t‐test. [file JCSM-17-e70324-s009.xlsx]

## Sheet: Suppl. Tab. 5
Supplementary Table S9. De novo assembled species contigs annotated by BLASTn mapping against the NT-database in 2025 under the revised genome-based ICTV phage taxonomy that were significantly different in abundance (P < 0.05) in cachectic (n = 78) compared to non-cachectic cancer patients (n = 42) in t-test.
Species	Assembly node and Contig ID	P value
[Bacteroides] pectinophilus	NODE_30_length_1167_cov_0.834615_cutoff_0_type_circular	0.00507471
[Ruminococcus] torques	NODE_29_length_3264_cov_1.320370_cutoff_0_type_circular	0.01366
Agathobacter rectalis	NODE_27_length_3077_cov_0.974576_cutoff_0_type_circular	0.0149427
Agathobacter rectalis	NODE_6_length_10526_cov_2.805462_cutoff_5_type_circular	0.0159297
Agathobacter rectalis	NODE_34_length_2583_cov_1.062704_cutoff_0_type_circular	0.0227241
Agathobacter rectalis	NODE_1_length_103290_cov_5.791621_cutoff_5_type_linears	0.0248616
Agathobacter rectalis	NODE_29_length_3073_cov_1.100475_cutoff_0_type_circular	0.0258551
Agathobacter rectalis	NODE_28_length_1983_cov_1.088901_cutoff_0_type_circular	0.026568
Agathobacter rectalis	NODE_8_length_3881_cov_2.228290_cutoff_5_type_circular	0.0474843
Agathobacter rectalis DSM 17629	NODE_13_length_3228_cov_3.239278_cutoff_5_type_circular	0.0136506
Agathobacter rectalis DSM 17629	NODE_43_length_2175_cov_1.849121_cutoff_0_type_circular	0.0200465
Agathobacter rectalis M104/1	NODE_15_length_3291_cov_1.050569_cutoff_0_type_circular	0.0015853
Agathobacter rectalis M104/1	NODE_6_length_6919_cov_1.728357_cutoff_5_type_circular	0.0122388
Agathobacter rectalis M104/1	NODE_28_length_3147_cov_1.243046_cutoff_0_type_circular	0.0294635
Agathobaculum massiliense	NODE_11_length_11593_cov_5.595413_cutoff_5_type_linears	0.0261597
Anaerobutyricum hallii	NODE_5_length_10999_cov_13.619941_cutoff_5_type_linears	0.0237531
Anaerostipes hadrus	NODE_12_length_2919_cov_4.640043_cutoff_5_type_circular	0.0257176
Anaerostipes hadrus ATCC 29173 = JCM 17467	NODE_12_length_1968_cov_4.043998_cutoff_5_type_circular	0.0151285
Anaerotruncus colihominis	NODE_7_length_3666_cov_2.535179_cutoff_5_type_circular	0.0319652
Anaerotruncus colihominis	NODE_2_length_110712_cov_5.730217_cutoff_5_type_linears	0.0496464
Bacteriophage sp.	NODE_7_length_9376_cov_3.013082_cutoff_0_type_circular	0.0230659
Bacteriophage sp.	NODE_2_length_48269_cov_22.617320_cutoff_5_type_circular	0.0251848
Bacteriophage sp.	NODE_1_length_86641_cov_42.041334_cutoff_0_type_circular	0.0331699
Bacteriophage sp.	NODE_21_length_1427_cov_0.594615_cutoff_0_type_circular	0.0403031
Bacteroides fragilis	NODE_3_length_6515_cov_3.786475_cutoff_0_type_circular	0.0300733
Bacteroides ovatus	NODE_5_length_27499_cov_5.348166_cutoff_5_type_linears	0.0386714
Bacteroides stercoris ATCC 43183	NODE_37_length_1784_cov_1.570911_cutoff_0_type_circular	0.00614668
Bacteroides thetaiotaomicron	NODE_1_length_45732_cov_21.402982_cutoff_5_type_linears	0.0351137
Bacteroides thetaiotaomicron	NODE_3_length_37156_cov_11.201653_cutoff_0_type_circular	0.0437446
Bacteroides xylanisolvens	NODE_5_length_2622_cov_21.833667_cutoff_5_type_circular	0.0351265
Bifidobacterium longum	NODE_5_length_6616_cov_10.948374_cutoff_5_type_circular	0.0368663
Bifidobacterium longum subsp. infantis	NODE_19_length_2500_cov_3.031606_cutoff_0_type_circular	0.0457411
Blautia luti	NODE_5_length_1866_cov_6.433583_cutoff_5_type_linears	0.00921863
Blautia luti	NODE_14_length_3003_cov_0.862309_cutoff_0_type_circular	0.0104085
Blautia luti	NODE_7_length_8119_cov_2.060185_cutoff_5_type_circular	0.0414628
Blautia obeum ATCC 29174	NODE_11_length_2102_cov_2.415696_cutoff_5_type_circular	0.00747806
Blautia sp. SC05B48	NODE_8_length_5951_cov_2.008070_cutoff_5_type_circular	0.00368857
Blautia sp. SC05B48	NODE_5_length_5951_cov_1.245536_cutoff_0_type_circular	0.00750943
Blautia wexlerae	NODE_6_length_2555_cov_1.601318_cutoff_5_type_circular	0.0258239
Blautia wexlerae	NODE_21_length_2279_cov_1.992100_cutoff_0_type_circular	0.03102
Blautia wexlerae	NODE_8_length_1644_cov_2.086355_cutoff_5_type_circular	0.0460218
butyrate-producing bacterium SS3/4	NODE_4_length_4455_cov_1.510397_cutoff_5_type_circular	0.0477266
Candidatus Avichristensenella intestinipullorum	NODE_5_length_10842_cov_2.001027_cutoff_5_type_circular	0.0239148
Caudoviricetes sp.	NODE_5_length_36935_cov_7.575473_cutoff_5_type_linears	0.00241113
Caudoviricetes sp.	NODE_5_length_22059_cov_1.465302_cutoff_5_type_circular	0.0116954
Caudoviricetes sp.	NODE_4_length_39369_cov_4.493145_cutoff_0_type_circular	0.0149556
Caudoviricetes sp.	NODE_11_length_3637_cov_3.025641_cutoff_0_type_circular	0.0270811
Caudoviricetes sp.	NODE_26_length_1185_cov_1.158790_cutoff_0_type_circular	0.0281261
Caudoviricetes sp.	NODE_1_length_86346_cov_3.890604_cutoff_5_type_circular	0.0375234
Caudoviricetes sp.	NODE_21_length_2071_cov_1.550926_cutoff_0_type_circular	0.0478483
Caudoviricetes sp.	NODE_13_length_2559_cov_1.124178_cutoff_0_type_circular	0.0488913
Caudoviricetes sp.	NODE_3_length_32163_cov_10.366119_cutoff_0_type_circular	0.0490656
Clostridioides difficile	NODE_5_length_952_cov_7.717576_cutoff_5_type_linears	0.0435056
Clostridioides difficile	NODE_6_length_12450_cov_9.589548_cutoff_5_type_linears	0.0488185
Clostridium septicum	NODE_8_length_5919_cov_1.259151_cutoff_0_type_circular	0.00849213
Clostridium septicum	NODE_6_length_11797_cov_7.188860_cutoff_5_type_circular	0.0121297
Collinsella aerofaciens ATCC 25986	NODE_25_length_3121_cov_2.456580_cutoff_0_type_circular	0.0457902
Dialister sp. Marseille-QA0723	NODE_4_length_16209_cov_1.892240_cutoff_5_type_circular	0.032115
Enterocloster bolteae	NODE_2_length_6712_cov_10.004708_cutoff_5_type_linears	0.000133781
Enterocloster bolteae	NODE_1_length_20720_cov_5.151168_cutoff_5_type_linears	0.0444518
Erysipelotrichaceae bacterium GAM147	NODE_20_length_2389_cov_0.745800_cutoff_0_type_circular	0.0112395
Erysipelotrichaceae bacterium GAM147	NODE_12_length_2437_cov_1.647619_cutoff_5_type_circular	0.035222
Eshraghiella crossota	NODE_9_length_5407_cov_1.130682_cutoff_5_type_circular	0.00456896
Faecalibacterium duncaniae	NODE_3_length_749_cov_9.720257_cutoff_5_type_linears	0.00452556
Faecalibacterium hominis (ex Afrizal et al. 2022)	NODE_21_length_1923_cov_0.982739_cutoff_0_type_circular	0.00613581
Faecalibacterium prausnitzii	NODE_8_length_26845_cov_5.083202_cutoff_5_type_linears	0.000692758
Faecalibacterium prausnitzii	NODE_3_length_116821_cov_6.454788_cutoff_5_type_linears	0.00469804
Faecalibacterium prausnitzii	NODE_5_length_8350_cov_4.128907_cutoff_5_type_circular	0.00506414
Faecalibacterium prausnitzii	NODE_6_length_9074_cov_3.048173_cutoff_5_type_circular	0.00523403
Faecalibacterium prausnitzii	NODE_26_length_1274_cov_1.273758_cutoff_0_type_circular	0.0292764
Faecalibacterium prausnitzii	NODE_5_length_3384_cov_6.787535_cutoff_5_type_linears	0.0325835
Faecalibacterium prausnitzii	NODE_5_length_16911_cov_1.957638_cutoff_0_type_circular	0.0348659
Faecalibacterium prausnitzii	NODE_1_length_50846_cov_6.423214_cutoff_5_type_circular	0.0470013
Faecalibacterium prausnitzii L2-6	NODE_12_length_1923_cov_0.659243_cutoff_0_type_circular	0.00495964
Faecalibacterium prausnitzii SL3/3	NODE_1_length_187299_cov_7.405515_cutoff_5_type_linears	0.00619781
Faecalibacterium prausnitzii SL3/3	NODE_1_length_19578_cov_4.013007_cutoff_5_type_circular	0.0143346
Faecalibacterium sp. i25-0019-C1	NODE_5_length_2056_cov_1.057543_cutoff_5_type_circular	0.00315131
Faecalibacterium sp. I3-3-89	NODE_3_length_37490_cov_5.644113_cutoff_5_type_circular	0.00349691
Faecalibacterium sp. I4-3-84	NODE_1_length_17593_cov_10.740124_cutoff_5_type_linears	0.00546843
Faecalibacterium sp. I4-3-84	NODE_3_length_7578_cov_1.473896_cutoff_5_type_circular	0.00853374
Faecalibacterium sp. IP-1-18	NODE_1_length_4556_cov_5.942651_cutoff_5_type_linears	0.000473957
Faecalibacterium wellingii	NODE_13_length_4326_cov_1.136937_cutoff_0_type_circular	0.044531
Flavonifractor plautii	NODE_10_length_4710_cov_0.932359_cutoff_0_type_circular	0.0322038
Gardnerella sp. DNF00172	NODE_11_length_3520_cov_1.094607_cutoff_0_type_circular	0.0171338
Gardnerella sp. DNF00172	NODE_43_length_1203_cov_1.628253_cutoff_0_type_circular	0.0347038
Intestinibacter bartlettii	NODE_20_length_1621_cov_0.573628_cutoff_0_type_circular	0.0193858
Intestinibacter bartlettii	NODE_13_length_1227_cov_2.284545_cutoff_0_type_circular	0.0324762
Intestinibacter bartlettii	NODE_25_length_1498_cov_0.800146_cutoff_0_type_circular	0.0453406
Intestinibacter bartlettii	NODE_6_length_4976_cov_1.613529_cutoff_0_type_circular	0.0461078
Lachnospira eligens	NODE_10_length_2620_cov_0.897312_cutoff_5_type_circular	0.00423098
Lachnospira eligens	NODE_22_length_1946_cov_0.650357_cutoff_0_type_circular	0.0276807
Lachnospira eligens	NODE_12_length_4281_cov_2.508907_cutoff_0_type_circular	0.0295581
Lachnospira eligens	NODE_7_length_2045_cov_1.227320_cutoff_5_type_circular	0.0320621
Lachnospiraceae bacterium	NODE_2_length_10276_cov_3.341610_cutoff_0_type_circular	0.00258438
Lachnospiraceae bacterium	NODE_4_length_34508_cov_7.209912_cutoff_0_type_circular	0.042418
Lachnospiraceae bacterium GAM79	NODE_4_length_22383_cov_5.147196_cutoff_5_type_linears	0.022429
Lachnospiraceae bacterium GAM79	NODE_1_length_74223_cov_5.231807_cutoff_5_type_linears	0.0332937
Lachnospiraceae bacterium JLR.KK008	NODE_27_length_1352_cov_1.174694_cutoff_0_type_circular	0.0178071
Lactobacillus johnsonii	NODE_10_length_1471_cov_1.563244_cutoff_5_type_circular	0.0440263
Ligilactobacillus ruminis	NODE_9_length_2888_cov_1.474828_cutoff_5_type_circular	0.045852
Mediterraneibacter gnavus	NODE_6_length_10231_cov_6.154295_cutoff_5_type_linears	0.0103116
Megamonas funiformis	NODE_6_length_687_cov_10.512500_cutoff_5_type_linears	0.0422943
Megasphaera sp.	NODE_5_length_54087_cov_6.923666_cutoff_5_type_circular	0.0128974
Methanobrevibacter smithii	NODE_23_length_4368_cov_1.839660_cutoff_0_type_circular	0.0261116
Microbacterium sp. AZCO	NODE_26_length_2037_cov_2.995812_cutoff_0_type_circular	0.0278693
Microviridae sp.	NODE_1_length_6889_cov_1.386424_cutoff_0_type_circular	0.0355708
Mus musculus	NODE_46_length_1173_cov_0.504780_cutoff_0_type_circular	0.0393139
Mythimna albipuncta	NODE_8_length_4898_cov_1.338084_cutoff_5_type_circular	0.024761
nan	NODE_18_length_1313_cov_0.974705_cutoff_0_type_circular	0.0254221
nan	NODE_21_length_1194_cov_1.081537_cutoff_0_type_circular	0.0300116
nan	NODE_47_length_1313_cov_1.260540_cutoff_0_type_circular	0.0438573
Odoribacter splanchnicus	NODE_6_length_6516_cov_12.139928_cutoff_0_type_circular	0.0457024
Odoribacter splanchnicus	NODE_4_length_6517_cov_13.001408_cutoff_0_type_circular	0.0472553
Oppiella nova	NODE_1_length_16737_cov_10.648284_cutoff_5_type_linears	0.0419425
Oscillospiraceae bacterium	NODE_2_length_47372_cov_7.425781_cutoff_5_type_linears	0.000125223
Oscillospiraceae bacterium	NODE_35_length_2056_cov_0.649559_cutoff_0_type_circular	0.000917107
Oscillospiraceae bacterium	NODE_2_length_17749_cov_1.705539_cutoff_5_type_circular	0.00141508
Oscillospiraceae bacterium	NODE_3_length_36398_cov_5.982906_cutoff_5_type_circular	0.00269459
Oscillospiraceae bacterium	NODE_1_length_84917_cov_5.652282_cutoff_5_type_circular	0.00353753
Oscillospiraceae bacterium	NODE_4_length_24572_cov_15.419800_cutoff_5_type_linears	0.00382318
Oscillospiraceae bacterium	NODE_4_length_41116_cov_6.095587_cutoff_5_type_linears	0.00680047
Oscillospiraceae bacterium	NODE_8_length_14548_cov_6.887803_cutoff_5_type_linears	0.0071136
Oscillospiraceae bacterium	NODE_5_length_15264_cov_6.577591_cutoff_5_type_linears	0.00897803
Oscillospiraceae bacterium	NODE_39_length_1644_cov_0.746210_cutoff_0_type_circular	0.00897869
Oscillospiraceae bacterium	NODE_7_length_3951_cov_1.463389_cutoff_0_type_circular	0.00963388
Oscillospiraceae bacterium	NODE_1_length_101699_cov_2.282420_cutoff_5_type_circular	0.0100714
Oscillospiraceae bacterium	NODE_7_length_17632_cov_5.669123_cutoff_5_type_linears	0.0111119
Oscillospiraceae bacterium	NODE_3_length_27488_cov_2.511458_cutoff_5_type_circular	0.0115631
Oscillospiraceae bacterium	NODE_42_length_2342_cov_3.052370_cutoff_0_type_circular	0.011857
Oscillospiraceae bacterium	NODE_3_length_25443_cov_7.913098_cutoff_5_type_linears	0.0145691
Oscillospiraceae bacterium	NODE_4_length_24437_cov_2.447799_cutoff_5_type_circular	0.016637
Oscillospiraceae bacterium	NODE_1_length_6366_cov_10.521718_cutoff_5_type_linears	0.0227267
Parabacteroides distasonis	NODE_1_length_81676_cov_3.273480_cutoff_0_type_circular	0.00458745
Pempelia palumbella	NODE_13_length_3139_cov_2.977424_cutoff_5_type_circular	0.0211129
Phocaeicola dorei	NODE_18_length_2838_cov_2.366286_cutoff_0_type_circular	0.0464929
Prionychus ater	NODE_11_length_2435_cov_1.193241_cutoff_5_type_circular	0.0469979
Roseburia faecis	NODE_22_length_2522_cov_1.382463_cutoff_0_type_circular	0.0128497
Roseburia faecis	NODE_24_length_3375_cov_1.408867_cutoff_0_type_circular	0.0180116
Roseburia faecis	NODE_4_length_6448_cov_1.635817_cutoff_0_type_circular	0.0190504
Roseburia faecis	NODE_22_length_1328_cov_1.179850_cutoff_0_type_circular	0.0363846
Roseburia faecis	NODE_7_length_1340_cov_1.265458_cutoff_5_type_circular	0.0366959
Roseburia faecis	NODE_10_length_2807_cov_1.110448_cutoff_5_type_circular	0.0367119
Roseburia faecis	NODE_3_length_5174_cov_1.916782_cutoff_5_type_circular	0.0400011
Roseburia faecis	NODE_6_length_11621_cov_1.708631_cutoff_0_type_circular	0.0419356
Roseburia faecis	NODE_3_length_7219_cov_3.036943_cutoff_5_type_circular	0.0441163
Roseburia intestinalis	NODE_15_length_1401_cov_2.279435_cutoff_5_type_circular	0.034426
Roseburia intestinalis L1-82	NODE_11_length_1880_cov_2.302339_cutoff_0_type_circular	0.0328031
Roseburia intestinalis L1-82	NODE_28_length_1880_cov_1.670280_cutoff_0_type_circular	0.0429318
Roseburia intestinalis M50/1	NODE_42_length_1401_cov_1.876766_cutoff_0_type_circular	0.0245952
Roseburia intestinalis M50/1	NODE_7_length_1436_cov_3.158136_cutoff_5_type_circular	0.0281537
Roseburia intestinalis XB6B4	NODE_3_length_30076_cov_1.234165_cutoff_0_type_circular	0.0489978
Ruminococcus bicirculans (ex Wegman et al. 2014)	NODE_2_length_45257_cov_8.501352_cutoff_5_type_circular	0.0430861
Salmonella enterica subsp. enterica serovar Tennessee	NODE_9_length_4095_cov_4.664315_cutoff_0_type_circular	0.0144669
Segatella copri	NODE_4_length_14543_cov_29.716773_cutoff_0_type_circular	0.0245529
Segatella copri	NODE_10_length_1703_cov_2.209391_cutoff_5_type_circular	0.0395255
Segatella copri	NODE_5_length_1732_cov_5.615576_cutoff_5_type_linears	0.0470049
Streptococcus salivarius	NODE_5_length_3285_cov_2.408803_cutoff_5_type_circular	0.0277464
Streptococcus salivarius	NODE_4_length_14113_cov_5.606678_cutoff_5_type_linears	0.0371666
Streptococcus salivarius	NODE_4_length_3306_cov_2.557093_cutoff_5_type_circular	0.0375317
Streptococcus salivarius	NODE_22_length_1303_cov_1.568878_cutoff_0_type_circular	0.0401379
Streptococcus sp. FSL R7-0248	NODE_5_length_13918_cov_6.172939_cutoff_5_type_linears	0.0390236
Streptococcus thermophilus	NODE_8_length_2014_cov_1.521463_cutoff_5_type_circular	0.0221219
Streptococcus thermophilus	NODE_6_length_1686_cov_2.464400_cutoff_0_type_circular	0.0314521
Streptococcus thermophilus	NODE_2_length_7618_cov_1.829262_cutoff_0_type_circular	0.0386463
Subdoligranulum variabile	NODE_3_length_15619_cov_5.428286_cutoff_5_type_linears	0.0239757
Subdoligranulum variabile	NODE_24_length_1498_cov_1.504741_cutoff_0_type_circular	0.0327173
Thomasclavelia spiroformis DSM 1552	NODE_14_length_2257_cov_0.967606_cutoff_0_type_circular	0.0470058
uncultured bacterium	NODE_5_length_38015_cov_4.329418_cutoff_0_type_circular	0.00350591
uncultured bacterium	NODE_2_length_8088_cov_22.054893_cutoff_5_type_circular	0.00540057
uncultured bacterium	NODE_20_length_2205_cov_1.217998_cutoff_0_type_circular	0.0133745
uncultured bacterium	NODE_12_length_4529_cov_12.377783_cutoff_5_type_circular	0.0167933
uncultured bacterium	NODE_22_length_4610_cov_4.959625_cutoff_0_type_circular	0.0185498
uncultured bacterium	NODE_9_length_4610_cov_2.126032_cutoff_0_type_circular	0.0207517
uncultured bacterium	NODE_21_length_2205_cov_13.193936_cutoff_0_type_circular	0.0213846
uncultured bacterium	NODE_11_length_4610_cov_7.630828_cutoff_0_type_circular	0.0214718
uncultured bacterium	NODE_14_length_2205_cov_0.923965_cutoff_0_type_circular	0.0230399
uncultured bacterium	NODE_2_length_33163_cov_10.997578_cutoff_0_type_circular	0.0267185
uncultured bacterium	NODE_21_length_2205_cov_3.547161_cutoff_0_type_circular	0.0299893
uncultured bacterium	NODE_18_length_2205_cov_16.695861_cutoff_0_type_circular	0.0309996
uncultured bacterium	NODE_2_length_36595_cov_3.100746_cutoff_0_type_circular	0.0366506
uncultured bacterium	NODE_25_length_2205_cov_14.424928_cutoff_0_type_circular	0.0373287
uncultured bacterium	NODE_28_length_1281_cov_0.511265_cutoff_0_type_circular	0.0412116
uncultured bacterium	NODE_24_length_2205_cov_1.305582_cutoff_0_type_circular	0.0465558
uncultured Clostridia bacterium	NODE_6_length_3251_cov_1.205186_cutoff_5_type_circular	0.0189073
uncultured human fecal virus	NODE_19_length_1800_cov_4.084280_cutoff_0_type_circular	0.01449
uncultured human fecal virus	NODE_25_length_1601_cov_3.148575_cutoff_0_type_circular	0.0160263
uncultured organism	NODE_15_length_1639_cov_2.298280_cutoff_0_type_circular	0.0106889
uncultured organism	NODE_8_length_3498_cov_1.259270_cutoff_0_type_circular	0.0148047
uncultured organism	NODE_31_length_1675_cov_0.667313_cutoff_0_type_circular	0.0240882
uncultured prokaryote	NODE_29_length_3352_cov_5.807132_cutoff_0_type_circular	0.0196271
uncultured prokaryote	NODE_14_length_3352_cov_6.962171_cutoff_0_type_circular	0.0225027
uncultured prokaryote	NODE_8_length_5648_cov_2.155226_cutoff_0_type_circular	0.0419131
uncultured prokaryote	NODE_19_length_2645_cov_5.040508_cutoff_0_type_circular	0.0439528
uncultured Subdoligranulum sp.	NODE_6_length_10248_cov_7.295623_cutoff_5_type_linears	0.000964866
uncultured Subdoligranulum sp.	NODE_6_length_21307_cov_3.039707_cutoff_0_type_circular	0.00389035
unidentified plasmid	NODE_13_length_6664_cov_1.240324_cutoff_0_type_circular	0.00544159
unidentified plasmid	NODE_2_length_17116_cov_1.571841_cutoff_0_type_circular	0.012144
Unknown	NODE_47_length_1377_cov_0.517600_cutoff_0_type_circular	0.00133459
Unknown	NODE_22_length_2320_cov_1.612859_cutoff_0_type_circular	0.00616457
Unknown	NODE_9_length_1328_cov_2.039134_cutoff_5_type_circular	0.0150587
Unknown	NODE_42_length_1435_cov_2.240061_cutoff_0_type_circular	0.022525
Unknown	NODE_8_length_1452_cov_1.181887_cutoff_5_type_circular	0.0334361
Unknown	NODE_20_length_1173_cov_0.841300_cutoff_0_type_circular	0.0379532
Unknown	NODE_3_length_5298_cov_1.013924_cutoff_5_type_circular	0.0402135
Unknown	NODE_14_length_2530_cov_1.279234_cutoff_5_type_circular	0.0423761
Veillonella atypica	NODE_21_length_1384_cov_1.055688_cutoff_0_type_circular	0.0260543
Waltera intestinalis	NODE_5_length_11268_cov_1.456961_cutoff_5_type_circular	0.00541241
Waltera intestinalis	NODE_4_length_10528_cov_2.152101_cutoff_5_type_circular	0.014703
