# Supplementary material for: Lowered Abundance of Gut Bacteriophage Species Is Associated With Human Cancer Cachexia
Source: J Cachexia Sarcopenia Muscle. 2026 Jun 7;17(3):e70324. doi: 10.1002/jcsm.70324 (PMC13243887; doi:10.1002/jcsm.70324)
Supplement: Supplementary file 20 — Table S10: jcsm70324‐sup‐0020‐Supplementary_TableS10.xlsx. De novo annotated species contigs by BLASTn mapping against the NT‐database in 2025 under the revised genome‐based ICTV phage taxonomy that were significantly different in abundance (p < 0.05) in cachectic (n = 78) compared to non‐cachectic cancer patients (n = 42) in LinDA analysis [file JCSM-17-e70324-s014.xlsx]

## Sheet: Suppl. Tab. 6
Supplementary Table S10. De novo assembled species contigs annotated by BLASTn mapping against the NT-database in 2025 under the revised genome-based ICTV phage taxonomy that were significantly different in abundance (P < 0.05) in cachectic (n = 78) compared to non-cachectic cancer patients (n = 42) in LinDA analysis.
Species name	Asembly node and Contig ID	Mean basic abundance whole cohort	log2-fold change	lfcSE	stat	P value	P value adjusted
Oscillospiraceae bacterium	"NODE_2_length_47372_cov_7.425781_cutoff_5_type_linears"	239.055	-0.0043476	0.0010109	-4.30073	3.52662e-05	0.148436
Enterocloster bolteae	"NODE_2_length_6712_cov_10.004708_cutoff_5_type_linears"	238.034	-0.00157846	0.000394783	-3.99831	0.000111592	0.161283
Faecalibacterium sp. IP-1-18	"NODE_1_length_4556_cov_5.942651_cutoff_5_type_linears"	237.717	-0.000689551	0.000172806	-3.99032	0.000114956	0.161283
uncultured Subdoligranulum sp.	"NODE_6_length_10248_cov_7.295623_cutoff_5_type_linears"	237.655	-0.000483186	0.000125873	-3.83869	0.000200393	0.188675
Faecalibacterium prausnitzii	"NODE_8_length_26845_cov_5.083202_cutoff_5_type_linears"	237.931	-0.00134013	0.000355476	-3.76995	0.000256573	0.188675
Oscillospiraceae bacterium	"NODE_35_length_2056_cov_0.649559_cutoff_0_type_circular"	237.513	-0.00012954	3.4482e-05	-3.75674	0.000268959	0.188675
Caudoviricetes sp.	"NODE_5_length_36935_cov_7.575473_cutoff_5_type_linears"	238.125	-0.00193003	0.00053978	-3.57558	0.000507579	0.254555
Oscillospiraceae bacterium	"NODE_4_length_24572_cov_15.419800_cutoff_5_type_linears"	237.855	-0.00128437	0.00036224	-3.54562	0.000562621	0.254555
Oscillospiraceae bacterium	"NODE_2_length_17749_cov_1.705539_cutoff_5_type_circular"	237.571	-0.000283242	8.11042e-05	-3.49232	0.000674708	0.254555
uncultured Subdoligranulum sp.	"NODE_6_length_21307_cov_3.039707_cutoff_0_type_circular"	237.794	-0.000824478	0.000239239	-3.44624	0.000788227	0.254555
Blautia sp. SC05B48	"NODE_8_length_5951_cov_2.008070_cutoff_5_type_circular"	237.506	-9.96126e-05	2.93969e-05	-3.38854	0.000955774	0.254555
Oscillospiraceae bacterium	"NODE_1_length_84917_cov_5.652282_cutoff_5_type_circular"	238.022	-0.00156468	0.000462515	-3.38297	0.000973577	0.254555
Faecalibacterium sp. i25-0019-C1	"NODE_5_length_2056_cov_1.057543_cutoff_5_type_circular"	237.53	-0.000162489	4.8368e-05	-3.35944	0.0010524	0.254555
uncultured bacterium	"NODE_5_length_38015_cov_4.329418_cutoff_0_type_circular"	237.658	-0.000514722	0.000153387	-3.35571	0.00106544	0.254555
Faecalibacterium sp. I3-3-89	"NODE_3_length_37490_cov_5.644113_cutoff_5_type_circular"	238.694	-0.0034443	0.00104592	-3.29307	0.00130813	0.254555
Waltera intestinalis	"NODE_5_length_11268_cov_1.456961_cutoff_5_type_circular"	237.575	-0.000299455	9.11323e-05	-3.28594	0.00133882	0.254555
Oscillospiraceae bacterium	"NODE_8_length_14548_cov_6.887803_cutoff_5_type_linears"	237.728	-0.000687752	0.000209643	-3.28058	0.00136231	0.254555
Agathobacter rectalis M104/1	"NODE_15_length_3291_cov_1.050569_cutoff_0_type_circular"	237.508	-0.000134473	4.10432e-05	-3.27637	0.00138103	0.254555
Faecalibacterium prausnitzii	"NODE_5_length_8350_cov_4.128907_cutoff_5_type_circular"	237.604	-0.000366449	0.000111899	-3.27482	0.00138802	0.254555
Faecalibacterium prausnitzii	"NODE_3_length_116821_cov_6.454788_cutoff_5_type_linears"	240.836	-0.00815287	0.00249968	-3.26157	0.00144886	0.254555
Eshraghiella crossota	"NODE_9_length_5407_cov_1.130682_cutoff_5_type_circular"	237.514	-0.000102955	3.16384e-05	-3.25413	0.00148407	0.254555
Intestinibacter bartlettii	"NODE_20_length_1621_cov_0.573628_cutoff_0_type_circular"	237.48	-1.32508e-05	4.07962e-06	-3.24805	0.00151346	0.254555
Lachnospira eligens	"NODE_10_length_2620_cov_0.897312_cutoff_5_type_circular"	237.501	-7.48035e-05	2.30611e-05	-3.24371	0.00153478	0.254555
Parabacteroides distasonis	"NODE_1_length_81676_cov_3.273480_cutoff_0_type_circular"	239.845	-0.00614459	0.00189822	-3.23702	0.00156814	0.254555
Oscillospiraceae bacterium	"NODE_4_length_41116_cov_6.095587_cutoff_5_type_linears"	237.956	-0.00140921	0.000435486	-3.23595	0.00157355	0.254555
Oscillospiraceae bacterium	"NODE_5_length_15264_cov_6.577591_cutoff_5_type_linears"	237.578	-0.000288246	8.91799e-05	-3.23218	0.00159274	0.254555
Faecalibacterium prausnitzii L2-6	"NODE_12_length_1923_cov_0.659243_cutoff_0_type_circular"	237.548	-0.000220058	6.82475e-05	-3.22442	0.00163293	0.254555
Blautia sp. SC05B48	"NODE_5_length_5951_cov_1.245536_cutoff_0_type_circular"	237.505	-8.70336e-05	2.71562e-05	-3.20492	0.00173804	0.257812
Faecalibacterium duncaniae	"NODE_3_length_749_cov_9.720257_cutoff_5_type_linears"	237.509	-0.000114814	3.59008e-05	-3.19809	0.00177632	0.257812
Oscillospiraceae bacterium	"NODE_7_length_3951_cov_1.463389_cutoff_0_type_circular"	237.562	-0.000231681	7.28393e-05	-3.18071	0.00187732	0.263387
Oscillospiraceae bacterium	"NODE_3_length_36398_cov_5.982906_cutoff_5_type_circular"	237.658	-0.000571351	0.000181389	-3.14987	0.00206983	0.270173
Lachnospiraceae bacterium	"NODE_2_length_10276_cov_3.341610_cutoff_0_type_circular"	237.529	-0.000160009	5.08752e-05	-3.14513	0.00210099	0.270173
Faecalibacterium prausnitzii SL3/3	"NODE_1_length_187299_cov_7.405515_cutoff_5_type_linears"	242.098	-0.0117289	0.00373944	-3.13654	0.0021586	0.270173
Faecalibacterium hominis (ex Afrizal et al. 2022)	"NODE_21_length_1923_cov_0.982739_cutoff_0_type_circular"	237.52	-0.000120356	3.85445e-05	-3.12252	0.00225572	0.270173
Oscillospiraceae bacterium	"NODE_42_length_2342_cov_3.052370_cutoff_0_type_circular"	237.506	-0.000110616	3.54292e-05	-3.12216	0.00225826	0.270173
Bacteriophage sp.	"NODE_21_length_1427_cov_0.594615_cutoff_0_type_circular"	237.477	-7.33296e-06	2.36404e-06	-3.10188	0.00240615	0.270173
uncultured organism	"NODE_8_length_3498_cov_1.259270_cutoff_0_type_circular"	237.509	-0.000103512	3.33893e-05	-3.10015	0.00241912	0.270173
Subdoligranulum variabile	"NODE_24_length_1498_cov_1.504741_cutoff_0_type_circular"	237.477	-8.22711e-06	2.65605e-06	-3.0975	0.00243919	0.270173
[Bacteroides] pectinophilus	"NODE_30_length_1167_cov_0.834615_cutoff_0_type_circular"	237.491	-4.68768e-05	1.52791e-05	-3.06802	0.00267315	0.276263
Oscillospiraceae bacterium	"NODE_7_length_17632_cov_5.669123_cutoff_5_type_linears"	237.653	-0.000522047	0.000170408	-3.06352	0.00271064	0.276263
Oscillospiraceae bacterium	"NODE_39_length_1644_cov_0.746210_cutoff_0_type_circular"	237.527	-0.000189258	6.18492e-05	-3.05998	0.00274045	0.276263
Faecalibacterium prausnitzii	"NODE_6_length_9074_cov_3.048173_cutoff_5_type_circular"	237.683	-0.00061735	0.000201876	-3.05807	0.00275673	0.276263
Bacteroides stercoris ATCC 43183	"NODE_37_length_1784_cov_1.570911_cutoff_0_type_circular"	237.506	-0.000115423	3.79989e-05	-3.03753	0.00293678	0.282217
Blautia luti	"NODE_5_length_1866_cov_6.433583_cutoff_5_type_linears"	237.683	-0.000470507	0.000155114	-3.0333	0.00297522	0.282217
Erysipelotrichaceae bacterium GAM147	"NODE_20_length_2389_cov_0.745800_cutoff_0_type_circular"	237.482	-2.37302e-05	7.84598e-06	-3.0245	0.00305665	0.282217
Agathobacter rectalis	"NODE_27_length_3077_cov_0.974576_cutoff_0_type_circular"	237.482	-2.65808e-05	8.826e-06	-3.01165	0.00317929	0.282217
Blautia obeum ATCC 29174	"NODE_11_length_2102_cov_2.415696_cutoff_5_type_circular"	237.479	-1.9722e-05	6.55323e-06	-3.00952	0.00320005	0.282217
Lachnospiraceae bacterium JLR.KK008	"NODE_27_length_1352_cov_1.174694_cutoff_0_type_circular"	237.481	-1.95862e-05	6.51214e-06	-3.00764	0.00321844	0.282217
Unknown	"NODE_9_length_1328_cov_2.039134_cutoff_5_type_circular"	237.482	-2.89052e-05	9.68325e-06	-2.98507	0.00344736	0.295172
Unknown	"NODE_47_length_1377_cov_0.517600_cutoff_0_type_circular"	237.475	-5.27061e-06	1.76897e-06	-2.97947	0.00350644	0.295172
Oscillospiraceae bacterium	"NODE_1_length_101699_cov_2.282420_cutoff_5_type_circular"	238.06	-0.00134533	0.000453562	-2.96615	0.00365076	0.295775
Oscillospiraceae bacterium	"NODE_3_length_25443_cov_7.913098_cutoff_5_type_linears"	237.746	-0.000643909	0.000217108	-2.96584	0.00365415	0.295775
Faecalibacterium sp. I4-3-84	"NODE_1_length_17593_cov_10.740124_cutoff_5_type_linears"	238.997	-0.0030913	0.00104737	-2.95148	0.00381601	0.29705
Oscillospiraceae bacterium	"NODE_3_length_27488_cov_2.511458_cutoff_5_type_circular"	237.706	-0.000521346	0.000176788	-2.94899	0.0038447	0.29705
Clostridium septicum	"NODE_8_length_5919_cov_1.259151_cutoff_0_type_circular"	237.492	-7.52138e-05	2.55324e-05	-2.94582	0.00388162	0.29705
uncultured human fecal virus	"NODE_25_length_1601_cov_3.148575_cutoff_0_type_circular"	237.518	-9.72392e-05	3.32943e-05	-2.9206	0.00418657	0.309213
Roseburia faecis	"NODE_22_length_2522_cov_1.382463_cutoff_0_type_circular"	237.488	-5.11297e-05	1.7507e-05	-2.92052	0.00418749	0.309213
Agathobacter rectalis DSM 17629	"NODE_13_length_3228_cov_3.239278_cutoff_5_type_circular"	237.485	-4.19602e-05	1.44658e-05	-2.90064	0.00444337	0.319628
uncultured human fecal virus	"NODE_19_length_1800_cov_4.084280_cutoff_0_type_circular"	237.536	-0.000142686	4.93271e-05	-2.89266	0.00455008	0.319628
Caudoviricetes sp.	"NODE_4_length_39369_cov_4.493145_cutoff_0_type_circular"	237.786	-0.000782849	0.000270885	-2.88997	0.00458647	0.319628
uncultured Clostridia bacterium	"NODE_6_length_3251_cov_1.205186_cutoff_5_type_circular"	237.498	-4.36519e-05	1.51221e-05	-2.88662	0.00463229	0.319628
Mediterraneibacter gnavus	"NODE_6_length_10231_cov_6.154295_cutoff_5_type_linears"	238.03	-0.0012839	0.000448111	-2.86514	0.00493614	0.330638
Faecalibacterium sp. I4-3-84	"NODE_3_length_7578_cov_1.473896_cutoff_5_type_circular"	237.571	-0.00026488	9.25926e-05	-2.8607	0.00500109	0.330638
Gardnerella sp. DNF00172	"NODE_11_length_3520_cov_1.094607_cutoff_0_type_circular"	237.488	-4.52886e-05	1.58675e-05	-2.85417	0.00509815	0.330638
Blautia wexlerae	"NODE_21_length_2279_cov_1.992100_cutoff_0_type_circular"	237.487	-3.21753e-05	1.12915e-05	-2.84952	0.00516832	0.330638
Faecalibacterium prausnitzii SL3/3	"NODE_1_length_19578_cov_4.013007_cutoff_5_type_circular"	238.007	-0.00126347	0.000443565	-2.84845	0.00518463	0.330638
Unknown	"NODE_20_length_2646_cov_0.692338_cutoff_0_type_circular"	237.477	-6.39131e-06	2.25727e-06	-2.83143	0.00544981	0.342362
Flavonifractor plautii	"NODE_10_length_4710_cov_0.932359_cutoff_0_type_circular"	237.48	-1.93623e-05	6.85479e-06	-2.82463	0.0055592	0.344098
Ligilactobacillus ruminis	"NODE_9_length_2888_cov_1.474828_cutoff_5_type_circular"	237.479	-1.49814e-05	5.32887e-06	-2.81137	0.00577825	0.352473
Blautia luti	"NODE_14_length_3003_cov_0.862309_cutoff_0_type_circular"	237.5	-8.08963e-05	2.89932e-05	-2.79018	0.00614473	0.368557
uncultured bacterium	"NODE_20_length_2205_cov_1.217998_cutoff_0_type_circular"	237.477	-1.49867e-05	5.37985e-06	-2.78571	0.00622477	0.368557
Unknown	"NODE_42_length_1435_cov_2.240061_cutoff_0_type_circular"	237.476	-8.45174e-06	3.03878e-06	-2.7813	0.0063046	0.368557
Unknown	"NODE_22_length_1426_cov_1.074673_cutoff_0_type_circular"	237.476	-5.92616e-06	2.13758e-06	-2.77237	0.00646899	0.371793
unidentified plasmid	"NODE_13_length_6664_cov_1.240324_cutoff_0_type_circular"	237.535	-0.000184987	6.70627e-05	-2.75842	0.00673392	0.371793
Unknown	"NODE_22_length_2320_cov_1.612859_cutoff_0_type_circular"	237.478	-1.62422e-05	5.88914e-06	-2.75799	0.00674226	0.371793
uncultured organism	"NODE_31_length_1675_cov_0.667313_cutoff_0_type_circular"	237.508	-0.00011676	4.24109e-05	-2.75306	0.00683832	0.371793
Anaerobutyricum hallii	"NODE_5_length_10999_cov_13.619941_cutoff_5_type_linears"	239.016	-0.00299799	0.0010892	-2.75248	0.00684972	0.371793
Oscillospiraceae bacterium	"NODE_4_length_24437_cov_2.447799_cutoff_5_type_circular"	237.706	-0.000600005	0.000218175	-2.75011	0.00689622	0.371793
unidentified plasmid	"NODE_2_length_17116_cov_1.571841_cutoff_0_type_circular"	237.519	-0.000118784	4.32574e-05	-2.74598	0.00697829	0.371793
Mythimna albipuncta	"NODE_8_length_4898_cov_1.338084_cutoff_5_type_circular"	237.481	-2.27437e-05	8.33905e-06	-2.72738	0.007359	0.382273
Unknown	"NODE_16_length_1156_cov_1.048591_cutoff_5_type_circular"	237.475	-5.23799e-06	1.92093e-06	-2.72681	0.00737094	0.382273
Clostridium septicum	"NODE_6_length_11797_cov_7.188860_cutoff_5_type_circular"	237.536	-0.000252268	9.26372e-05	-2.72318	0.00744747	0.382273
Candidatus Avichristensenella intestinipullorum	"NODE_5_length_10842_cov_2.001027_cutoff_5_type_circular"	237.499	-5.94516e-05	2.19195e-05	-2.71227	0.00768183	0.389552
uncultured bacterium	"NODE_2_length_8088_cov_22.054893_cutoff_5_type_circular"	237.559	-0.000462745	0.000171675	-2.69546	0.00805613	0.403669
Anaerostipes hadrus	"NODE_12_length_2919_cov_4.640043_cutoff_5_type_circular"	237.477	-1.5058e-05	5.62192e-06	-2.67844	0.00845192	0.418519
Microbacterium sp. AZCO	"NODE_26_length_2037_cov_2.995812_cutoff_0_type_circular"	237.477	-1.38171e-05	5.20517e-06	-2.6545	0.00903845	0.442358
uncultured bacterium	"NODE_28_length_1281_cov_0.511265_cutoff_0_type_circular"	237.491	-6.36743e-05	2.40625e-05	-2.64621	0.00925003	0.445372
Caudoviricetes sp.	"NODE_5_length_22059_cov_1.465302_cutoff_5_type_circular"	237.514	-9.64164e-05	3.65158e-05	-2.6404	0.0094009	0.445372
Unknown	"NODE_30_length_1856_cov_0.638519_cutoff_0_type_circular"	237.476	-5.67849e-06	2.15268e-06	-2.63787	0.00946746	0.445372
Faecalibacterium prausnitzii	"NODE_26_length_1274_cov_1.273758_cutoff_0_type_circular"	237.499	-6.38037e-05	2.4207e-05	-2.63575	0.00952328	0.445372
Caudoviricetes sp.	"NODE_26_length_1185_cov_1.158790_cutoff_0_type_circular"	237.528	-7.80406e-05	2.96957e-05	-2.62801	0.00973013	0.450045
Lachnospiraceae bacterium GAM79	"NODE_4_length_22383_cov_5.147196_cutoff_5_type_linears"	237.707	-0.000657222	0.000252481	-2.60305	0.0104252	0.471927
Roseburia faecis	"NODE_4_length_6448_cov_1.635817_cutoff_0_type_circular"	237.52	-0.00014342	5.56596e-05	-2.57674	0.0112063	0.471927
Caudoviricetes sp.	"NODE_18_length_3366_cov_1.862612_cutoff_0_type_circular"	237.482	-2.28764e-05	8.91024e-06	-2.56743	0.0114949	0.471927
Erysipelotrichaceae bacterium GAM147	"NODE_12_length_2437_cov_1.647619_cutoff_5_type_circular"	237.481	-1.74271e-05	6.78826e-06	-2.56724	0.0115007	0.471927
Lachnospira eligens	"NODE_7_length_2045_cov_1.227320_cutoff_5_type_circular"	237.487	-3.28908e-05	1.28174e-05	-2.56612	0.0115361	0.471927
Gardnerella sp. DNF00172	"NODE_43_length_1203_cov_1.628253_cutoff_0_type_circular"	237.48	-2.15689e-05	8.40925e-06	-2.5649	0.0115743	0.471927
[Ruminococcus] torques	"NODE_29_length_3264_cov_1.320370_cutoff_0_type_circular"	237.484	-2.60759e-05	1.01915e-05	-2.55859	0.011775	0.471927
uncultured bacterium	"NODE_2_length_36595_cov_3.100746_cutoff_0_type_circular"	237.604	-0.000288881	0.000112955	-2.55749	0.0118105	0.471927
Bifidobacterium longum subsp. infantis	"NODE_19_length_2500_cov_3.031606_cutoff_0_type_circular"	237.478	-1.43598e-05	5.61867e-06	-2.55574	0.0118668	0.471927
uncultured bacterium	"NODE_21_length_2205_cov_13.193936_cutoff_0_type_circular"	237.477	-1.68411e-05	6.59124e-06	-2.55507	0.0118883	0.471927
uncultured bacterium	"NODE_22_length_4610_cov_4.959625_cutoff_0_type_circular"	237.483	-4.75541e-05	1.86153e-05	-2.55457	0.0119047	0.471927
uncultured bacterium	"NODE_12_length_4529_cov_12.377783_cutoff_5_type_circular"	237.483	-4.68668e-05	1.83644e-05	-2.55204	0.0119866	0.471927
uncultured prokaryote	"NODE_29_length_3352_cov_5.807132_cutoff_0_type_circular"	237.478	-2.36491e-05	9.26957e-06	-2.55126	0.0120122	0.471927
Microviridae sp.	"NODE_1_length_6889_cov_1.386424_cutoff_0_type_circular"	237.482	-1.8549e-05	7.30072e-06	-2.54071	0.0123609	0.471927
uncultured bacterium	"NODE_14_length_2205_cov_0.923965_cutoff_0_type_circular"	237.477	-1.3721e-05	5.40102e-06	-2.54045	0.0123694	0.471927
Roseburia faecis	"NODE_10_length_2807_cov_1.110448_cutoff_5_type_circular"	237.487	-4.23304e-05	1.66708e-05	-2.53919	0.0124119	0.471927
Unknown	"NODE_3_length_5298_cov_1.013924_cutoff_5_type_circular"	237.488	-3.64644e-05	1.44107e-05	-2.53036	0.0127115	0.471927
Faecalibacterium prausnitzii	"NODE_5_length_3384_cov_6.787535_cutoff_5_type_linears"	238.006	-0.00103947	0.00041099	-2.52919	0.0127518	0.471927
Pempelia palumbella	"NODE_13_length_3139_cov_2.977424_cutoff_5_type_circular"	237.482	-3.49911e-05	1.38537e-05	-2.52576	0.0128705	0.471927
uncultured prokaryote	"NODE_14_length_3352_cov_6.962171_cutoff_0_type_circular"	237.479	-2.56881e-05	1.01829e-05	-2.52268	0.0129778	0.471927
Agathobacter rectalis M104/1	"NODE_6_length_6919_cov_1.728357_cutoff_5_type_circular"	237.597	-0.000357055	0.000141612	-2.52136	0.0130238	0.471927
Salmonella enterica subsp. enterica serovar Tennessee	"NODE_9_length_4095_cov_4.664315_cutoff_0_type_circular"	237.483	-4.97278e-05	1.97458e-05	-2.51839	0.0131284	0.471927
Bacteriophage sp.	"NODE_2_length_48269_cov_22.617320_cutoff_5_type_circular"	237.797	-0.0014589	0.000579747	-2.51644	0.0131975	0.471927
Citrullus mucosospermus	"NODE_23_length_1276_cov_0.641427_cutoff_0_type_circular"	237.476	-5.59458e-06	2.22925e-06	-2.50963	0.0134413	0.471927
Streptococcus thermophilus	"NODE_8_length_2014_cov_1.521463_cutoff_5_type_circular"	237.519	-0.000175038	6.98728e-05	-2.50509	0.013606	0.471927
Blautia luti	"NODE_7_length_8119_cov_2.060185_cutoff_5_type_circular"	237.627	-0.000238904	9.54622e-05	-2.5026	0.0136971	0.471927
Faecalibacterium prausnitzii	"NODE_5_length_16911_cov_1.957638_cutoff_0_type_circular"	237.542	-0.00015502	6.19767e-05	-2.50126	0.0137463	0.471927
uncultured organism	"NODE_15_length_1639_cov_2.298280_cutoff_0_type_circular"	237.481	-3.4378e-05	1.37627e-05	-2.49791	0.0138702	0.471927
Streptococcus thermophilus	"NODE_6_length_1686_cov_2.464400_cutoff_0_type_circular"	237.491	-6.10087e-05	2.44681e-05	-2.49339	0.0140388	0.471927
Unknown	"NODE_24_length_1234_cov_0.827462_cutoff_0_type_circular"	237.476	-7.30881e-06	2.93372e-06	-2.49131	0.0141172	0.471927
Roseburia faecis	"NODE_24_length_3375_cov_1.408867_cutoff_0_type_circular"	237.526	-0.000128378	5.15582e-05	-2.48996	0.0141682	0.471927
Mus musculus	"NODE_46_length_1173_cov_0.504780_cutoff_0_type_circular"	237.483	-3.15102e-05	1.26617e-05	-2.48862	0.0142189	0.471927
uncultured bacterium	"NODE_9_length_4610_cov_2.126032_cutoff_0_type_circular"	237.484	-5.2416e-05	2.10753e-05	-2.48708	0.0142774	0.471927
Bacteriophage sp.	"NODE_7_length_9376_cov_3.013082_cutoff_0_type_circular"	237.489	-5.69532e-05	2.29049e-05	-2.4865	0.0142994	0.471927
Unknown	"NODE_23_length_1825_cov_2.052415_cutoff_0_type_circular"	237.476	-6.69151e-06	2.69553e-06	-2.48244	0.014455	0.471927
uncultured bacterium	"NODE_11_length_4610_cov_7.630828_cutoff_0_type_circular"	237.483	-4.64711e-05	1.8725e-05	-2.48177	0.0144809	0.471927
nan	"NODE_21_length_1194_cov_1.081537_cutoff_0_type_circular"	237.481	-2.92657e-05	1.17923e-05	-2.48177	0.014481	0.471927
Blautia wexlerae	"NODE_6_length_2555_cov_1.601318_cutoff_5_type_circular"	237.517	-0.00013416	5.40822e-05	-2.48066	0.0145237	0.471927
Blautia wexlerae	"NODE_8_length_1644_cov_2.086355_cutoff_5_type_circular"	237.511	-7.84865e-05	3.16566e-05	-2.47931	0.014576	0.471927
uncultured prokaryote	"NODE_8_length_5648_cov_2.155226_cutoff_0_type_circular"	237.481	-3.24449e-05	1.31149e-05	-2.4739	0.0147875	0.475119
Dialister sp. Marseille-QA0723	"NODE_4_length_16209_cov_1.892240_cutoff_5_type_circular"	237.592	-0.000256619	0.000103984	-2.46788	0.0150257	0.479114
uncultured bacterium	"NODE_24_length_2205_cov_1.305582_cutoff_0_type_circular"	237.476	-8.75909e-06	3.56419e-06	-2.45753	0.0154434	0.482506
Roseburia intestinalis L1-82	"NODE_11_length_1880_cov_2.302339_cutoff_0_type_circular"	237.484	-2.41732e-05	9.83781e-06	-2.45718	0.0154578	0.482506
uncultured bacterium	"NODE_21_length_2205_cov_3.547161_cutoff_0_type_circular"	237.477	-1.40705e-05	5.72734e-06	-2.45673	0.015476	0.482506
Roseburia intestinalis L1-82	"NODE_28_length_1880_cov_1.670280_cutoff_0_type_circular"	237.489	-3.375e-05	1.37893e-05	-2.44756	0.0158554	0.484457
Waltera intestinalis	"NODE_4_length_10528_cov_2.152101_cutoff_5_type_circular"	237.579	-0.000327204	0.000133866	-2.44427	0.0159934	0.484457
Desulfovibrio piger	"NODE_27_length_1285_cov_2.394646_cutoff_0_type_circular"	237.476	-5.83872e-06	2.39159e-06	-2.44136	0.0161165	0.484457
Streptococcus salivarius	"NODE_4_length_3306_cov_2.557093_cutoff_5_type_circular"	237.535	-0.000214784	8.80502e-05	-2.43934	0.0162026	0.484457
Clostridioides difficile	"NODE_5_length_952_cov_7.717576_cutoff_5_type_linears"	237.62	-0.000281958	0.000115614	-2.43879	0.0162261	0.484457
uncultured bacterium	"NODE_2_length_33163_cov_10.997578_cutoff_0_type_circular"	237.614	-0.000434497	0.000178166	-2.43872	0.0162291	0.484457
butyrate-producing bacterium SS3/4	"NODE_4_length_4455_cov_1.510397_cutoff_5_type_circular"	237.498	-4.86443e-05	2.0035e-05	-2.42797	0.0166937	0.488387
uncultured bacterium	"NODE_18_length_2205_cov_16.695861_cutoff_0_type_circular"	237.477	-1.35119e-05	5.57075e-06	-2.42551	0.0168018	0.488387
Blautia obeum A2-162	"NODE_1_length_600696_cov_2.832882_cutoff_5_type_circular"	246.294	-0.013583	0.00560527	-2.42325	0.0169014	0.488387
Lachnospira eligens	"NODE_22_length_1946_cov_0.650357_cutoff_0_type_circular"	237.483	-2.62482e-05	1.08406e-05	-2.42129	0.0169884	0.488387
Megasphaera sp.	"NODE_5_length_54087_cov_6.923666_cutoff_5_type_circular"	239.411	-0.00333904	0.00138162	-2.41675	0.0171914	0.488387
Vescimonas fastidiosa	"NODE_2_length_108420_cov_3.634362_cutoff_5_type_circular"	237.939	-0.000748957	0.000309941	-2.41645	0.0172049	0.488387
Agathobacter rectalis	"NODE_6_length_10526_cov_2.805462_cutoff_5_type_circular"	237.578	-0.000315003	0.000130408	-2.41551	0.0172471	0.488387
Veillonella atypica	"NODE_21_length_1384_cov_1.055688_cutoff_0_type_circular"	237.481	-3.1208e-05	1.29383e-05	-2.41206	0.0174032	0.488387
Unknown	"NODE_43_length_1388_cov_1.009516_cutoff_0_type_circular"	237.48	-1.99787e-05	8.28641e-06	-2.41102	0.0174508	0.488387
Oscillospiraceae bacterium	"NODE_3_length_81576_cov_6.270513_cutoff_5_type_circular"	237.943	-0.000913939	0.00037931	-2.40948	0.0175211	0.488387
Anaerobutyricum hallii	"NODE_19_length_1263_cov_0.840669_cutoff_0_type_circular"	237.493	-3.23789e-05	1.34636e-05	-2.40492	0.0177306	0.490974
Bacteroides xylanisolvens	"NODE_5_length_2622_cov_21.833667_cutoff_5_type_circular"	237.57	-0.000257994	0.000107885	-2.39137	0.018366	0.498268
uncultured bacterium	"NODE_13_length_4036_cov_1.324891_cutoff_0_type_circular"	237.477	-8.54552e-06	3.57792e-06	-2.3884	0.0185081	0.498268
Unknown	"NODE_29_length_1863_cov_0.801843_cutoff_0_type_circular"	237.475	-5.34818e-06	2.23987e-06	-2.38772	0.0185407	0.498268
Dendarus foraminosus	"NODE_8_length_2483_cov_1.224533_cutoff_5_type_circular"	237.477	-1.45293e-05	6.08535e-06	-2.38758	0.0185474	0.498268
Streptococcus salivarius	"NODE_4_length_14113_cov_5.606678_cutoff_5_type_linears"	237.709	-0.000784502	0.00032873	-2.38646	0.0186013	0.498268
uncultured bacterium	"NODE_25_length_2205_cov_14.424928_cutoff_0_type_circular"	237.476	-1.17812e-05	4.94152e-06	-2.38413	0.0187142	0.498268
Anaerostipes hadrus ATCC 29173 = JCM 17467	"NODE_12_length_1968_cov_4.043998_cutoff_5_type_circular"	237.484	-4.06191e-05	1.70549e-05	-2.38167	0.0188334	0.498268
Agathobacter rectalis M104/1	"NODE_28_length_3147_cov_1.243046_cutoff_0_type_circular"	237.483	-2.54628e-05	1.0701e-05	-2.37947	0.018941	0.498268
Roseburia faecis	"NODE_22_length_1328_cov_1.179850_cutoff_0_type_circular"	237.487	-4.37388e-05	1.8434e-05	-2.37272	0.0192741	0.501566
Roseburia faecis	"NODE_7_length_1340_cov_1.265458_cutoff_5_type_circular"	237.489	-4.992e-05	2.10665e-05	-2.36964	0.0194281	0.501566
Lachnospiraceae bacterium GAM79	"NODE_1_length_74223_cov_5.231807_cutoff_5_type_linears"	238.367	-0.00192245	0.000811433	-2.3692	0.0194501	0.501566
Unknown	"NODE_44_length_1247_cov_1.098214_cutoff_0_type_circular"	237.477	-6.97838e-06	2.95174e-06	-2.36416	0.0197042	0.501566
uncultured human fecal virus	"NODE_9_length_4936_cov_2.389062_cutoff_0_type_circular"	237.479	-2.05165e-05	8.68088e-06	-2.36341	0.0197424	0.501566
Streptococcus salivarius	"NODE_5_length_3285_cov_2.408803_cutoff_5_type_circular"	237.508	-0.000120017	5.07979e-05	-2.36264	0.0197814	0.501566
Unknown	"NODE_14_length_2530_cov_1.279234_cutoff_5_type_circular"	237.481	-3.35767e-05	1.42475e-05	-2.35667	0.0200874	0.505979
Megamonas funiformis	"NODE_6_length_687_cov_10.512500_cutoff_5_type_linears"	237.477	-1.43797e-05	6.10867e-06	-2.35398	0.0202262	0.505979
Caudoviricetes sp.	"NODE_21_length_2071_cov_1.550926_cutoff_0_type_circular"	237.477	-9.37073e-06	3.98372e-06	-2.35226	0.0203161	0.505979
Oscillospiraceae bacterium	"NODE_1_length_6366_cov_10.521718_cutoff_5_type_linears"	237.709	-0.000401396	0.00017115	-2.34528	0.0206826	0.512076
Microbacterium sp. AZCO	"NODE_18_length_2037_cov_0.965969_cutoff_0_type_circular"	237.476	-6.44907e-06	2.75493e-06	-2.34092	0.0209144	0.513124
Ruminococcus bicirculans (ex Wegman et al. 2014)	"NODE_24_length_1672_cov_1.120388_cutoff_0_type_circular"	237.476	-7.54642e-06	3.22509e-06	-2.33991	0.0209687	0.513124
Streptococcus sp. FSL R7-0248	"NODE_5_length_13918_cov_6.172939_cutoff_5_type_linears"	237.708	-0.000756708	0.000323728	-2.33748	0.021099	0.513327
Waltera intestinalis	"NODE_15_length_2394_cov_1.626378_cutoff_0_type_circular"	237.481	-2.06348e-05	8.85731e-06	-2.3297	0.0215221	0.517535
Alistipes indistinctus YIT 12060	"NODE_33_length_1252_cov_0.969778_cutoff_0_type_circular"	237.475	-4.20388e-06	1.80609e-06	-2.32761	0.0216367	0.517535
Unknown	"NODE_20_length_1173_cov_0.841300_cutoff_0_type_circular"	237.477	-1.21865e-05	5.2358e-06	-2.32754	0.0216408	0.517535
Agathobacter rectalis	"NODE_29_length_3073_cov_1.100475_cutoff_0_type_circular"	237.5	-8.63108e-05	3.73056e-05	-2.31362	0.0224199	0.533137
Methanobrevibacter smithii	"NODE_23_length_4368_cov_1.839660_cutoff_0_type_circular"	237.501	-0.000101615	4.39911e-05	-2.3099	0.022632	0.533303
Blautia obeum ATCC 29174	"NODE_20_length_1327_cov_5.010000_cutoff_0_type_circular"	237.488	-3.42411e-05	1.48406e-05	-2.30727	0.0227832	0.533303
Agathobaculum massiliense	"NODE_11_length_11593_cov_5.595413_cutoff_5_type_linears"	238.122	-0.00140881	0.000610708	-2.30686	0.022807	0.533303
Caudoviricetes sp.	"NODE_19_length_2278_cov_0.831241_cutoff_0_type_circular"	237.477	-6.80533e-06	2.95479e-06	-2.30315	0.0230214	0.534993
Lachnospira eligens	"NODE_12_length_4281_cov_2.508907_cutoff_0_type_circular"	237.496	-6.11855e-05	2.65881e-05	-2.30123	0.0231335	0.534993
Roseburia intestinalis M50/1	"NODE_42_length_1401_cov_1.876766_cutoff_0_type_circular"	237.484	-3.70951e-05	1.61374e-05	-2.29871	0.0232812	0.535467
Dialister pneumosintes	"NODE_11_length_1615_cov_1.279570_cutoff_5_type_circular"	237.479	-1.45664e-05	6.35368e-06	-2.29259	0.0236432	0.540838
Streptococcus thermophilus	"NODE_14_length_1687_cov_1.619872_cutoff_0_type_circular"	237.49	-5.53123e-05	2.41888e-05	-2.28669	0.0239967	0.541755
Unknown	"NODE_29_length_1272_cov_0.442795_cutoff_0_type_circular"	237.475	-4.15031e-06	1.81739e-06	-2.28367	0.0241799	0.541755
Acetobacterium wieringae	"NODE_1_length_1061_cov_7.127409_cutoff_5_type_linears"	237.607	-0.000227571	9.97632e-05	-2.28111	0.0243358	0.541755
Clostridium baratii	"NODE_8_length_5824_cov_3.572582_cutoff_0_type_circular"	237.481	-2.09803e-05	9.19969e-06	-2.28054	0.0243704	0.541755
Bifidobacterium longum	"NODE_5_length_6616_cov_10.948374_cutoff_5_type_circular"	237.502	-0.000145606	6.38853e-05	-2.27918	0.0244539	0.541755
Caudoviricetes sp.	"NODE_11_length_3637_cov_3.025641_cutoff_0_type_circular"	237.482	-2.74919e-05	1.20623e-05	-2.27915	0.0244556	0.541755
Unknown	"NODE_15_length_1432_cov_0.581609_cutoff_5_type_circular"	237.477	-1.11543e-05	4.90867e-06	-2.27237	0.0248747	0.548156
Clostridioides difficile	"NODE_6_length_12450_cov_9.589548_cutoff_5_type_linears"	237.69	-0.000407105	0.000179747	-2.26487	0.0253455	0.555474
Caudoviricetes sp.	"NODE_14_length_1608_cov_2.904794_cutoff_0_type_circular"	237.577	-0.000126605	5.59483e-05	-2.2629	0.0254708	0.555474
Agathobacter rectalis	"NODE_28_length_1983_cov_1.088901_cutoff_0_type_circular"	237.493	-6.50402e-05	2.87765e-05	-2.26019	0.0256437	0.556362
Leucoma salicis	"NODE_27_length_3517_cov_0.879646_cutoff_0_type_circular"	237.484	-4.1002e-05	1.81955e-05	-2.25342	0.0260799	0.560403
Intestinibacter bartlettii	"NODE_25_length_1498_cov_0.800146_cutoff_0_type_circular"	237.476	-8.14693e-06	3.61577e-06	-2.25316	0.0260962	0.560403
Caudoviricetes sp.	"NODE_4_length_6437_cov_3.304754_cutoff_0_type_circular"	237.485	-2.70502e-05	1.20185e-05	-2.25071	0.0262559	0.56097
Unknown	"NODE_10_length_1912_cov_2.136134_cutoff_5_type_circular"	237.477	-1.36404e-05	6.08407e-06	-2.24199	0.0268308	0.564189
Bacteroides ovatus	"NODE_5_length_27499_cov_5.348166_cutoff_5_type_linears"	237.659	-0.000462416	0.000206253	-2.24199	0.026831	0.564189
Faecalibacterium prausnitzii L2-6	"NODE_1_length_69532_cov_7.706808_cutoff_10_type_linearrepeat"	238.693	-0.0018324	0.000817847	-2.24052	0.0269289	0.564189
uncultured human fecal virus	"NODE_8_length_8826_cov_2.710886_cutoff_0_type_circular"	237.483	-2.98521e-05	1.3325e-05	-2.24031	0.0269427	0.564189
Unknown	"NODE_18_length_1412_cov_2.038911_cutoff_0_type_circular"	237.477	-8.14802e-06	3.65247e-06	-2.23082	0.0275831	0.573795
Unknown	"NODE_34_length_3097_cov_1.446128_cutoff_0_type_circular"	237.477	-9.23326e-06	4.14143e-06	-2.22949	0.0276741	0.573795
Prionychus ater	"NODE_11_length_2435_cov_1.193241_cutoff_5_type_circular"	237.479	-1.61147e-05	7.23492e-06	-2.22735	0.0278205	0.574002
Faecalibacterium prausnitzii L2-6	"NODE_1_length_69532_cov_7.706808_cutoff_5_type_linearrepeat"	238.684	-0.00181104	0.000814123	-2.22453	0.0280146	0.575188
Segatella copri	"NODE_10_length_1703_cov_2.209391_cutoff_5_type_circular"	237.492	-7.33847e-05	3.30447e-05	-2.22077	0.0282757	0.57773
Roseburia intestinalis M50/1	"NODE_7_length_1436_cov_3.158136_cutoff_5_type_circular"	237.487	-4.40654e-05	1.99254e-05	-2.21152	0.0289264	0.585966
Agathobacter rectalis	"NODE_1_length_103290_cov_5.791621_cutoff_5_type_linears"	239.652	-0.0041979	0.00189915	-2.21041	0.0290052	0.585966
Faecalibacterium prausnitzii	"NODE_1_length_50846_cov_6.423214_cutoff_5_type_circular"	238.14	-0.00139662	0.000632204	-2.20913	0.0290964	0.585966
Streptococcus thermophilus	"NODE_1_length_16629_cov_5.553024_cutoff_5_type_linears"	237.85	-0.00118207	0.000536532	-2.20316	0.0295255	0.591775
Agathobacter rectalis	"NODE_34_length_2583_cov_1.062704_cutoff_0_type_circular"	237.496	-7.46816e-05	3.39725e-05	-2.19829	0.0298796	0.594707
Ruminococcus bicirculans (ex Wegman et al. 2014)	"NODE_22_length_1672_cov_1.585761_cutoff_0_type_circular"	237.476	-5.88042e-06	2.68113e-06	-2.19326	0.0302494	0.594707
Olsenella sp. oral taxon 807	"NODE_23_length_1426_cov_1.555812_cutoff_0_type_circular"	237.475	-4.49399e-06	2.04919e-06	-2.19306	0.0302641	0.594707
Clostridium baratii	"NODE_15_length_5824_cov_1.945761_cutoff_0_type_circular"	237.48	-1.62661e-05	7.43003e-06	-2.18924	0.030548	0.594707
Agathobacter rectalis DSM 17629	"NODE_43_length_2175_cov_1.849121_cutoff_0_type_circular"	237.52	-0.000134454	6.14187e-05	-2.18913	0.0305557	0.594707
Alistipes indistinctus YIT 12060	"NODE_20_length_1252_cov_1.156444_cutoff_0_type_circular"	237.475	-3.68611e-06	1.68436e-06	-2.18844	0.0306077	0.594707
uncultured prokaryote	"NODE_19_length_2645_cov_5.040508_cutoff_0_type_circular"	237.479	-2.46021e-05	1.12566e-05	-2.18557	0.0308223	0.594707
Segatella copri	"NODE_4_length_14543_cov_29.716773_cutoff_0_type_circular"	238.204	-0.00312207	0.00142884	-2.18503	0.0308628	0.594707
Faecalibacterium prausnitzii L2-6	"NODE_1_length_69532_cov_7.706808_cutoff_20_type_linearrepeat"	238.679	-0.00177583	0.000813126	-2.18396	0.0309434	0.594707
Bacteroides thetaiotaomicron	"NODE_1_length_45732_cov_21.402982_cutoff_5_type_linears"	238.572	-0.00288136	0.00132074	-2.18162	0.0311201	0.595384
Faecalibacterium prausnitzii L2-6	"NODE_1_length_69532_cov_7.706808_cutoff_26_type_linearrepeat"	238.685	-0.00178058	0.000817201	-2.17888	0.0313283	0.596656
uncultured organism	"NODE_4_length_23175_cov_1.924288_cutoff_0_type_circular"	237.509	-7.59913e-05	3.49672e-05	-2.17322	0.0317621	0.598126
Phocaeicola dorei	"NODE_18_length_2838_cov_2.366286_cutoff_0_type_circular"	237.482	-3.52195e-05	1.62077e-05	-2.17302	0.0317776	0.598126
Intestinibacter bartlettii	"NODE_13_length_1227_cov_2.284545_cutoff_0_type_circular"	237.485	-3.8012e-05	1.74984e-05	-2.17231	0.0318318	0.598126
Unknown	"NODE_13_length_1595_cov_2.101499_cutoff_5_type_circular"	237.479	-1.33721e-05	6.16421e-06	-2.16932	0.0320638	0.599807
Blautia obeum ATCC 29174	"NODE_24_length_1202_cov_0.980465_cutoff_0_type_circular"	237.535	-8.38493e-05	3.88052e-05	-2.16077	0.032734	0.603076
Roseburia faecis	"NODE_25_length_1402_cov_1.581961_cutoff_0_type_circular"	237.481	-2.42216e-05	1.121e-05	-2.16071	0.0327386	0.603076
Caudoviricetes sp.	"NODE_1_length_86346_cov_3.890604_cutoff_5_type_circular"	237.849	-0.00208823	0.000966746	-2.16006	0.0327907	0.603076
Ruminococcus bicirculans (ex Wegman et al. 2014)	"NODE_2_length_45257_cov_8.501352_cutoff_5_type_circular"	237.619	-0.000539	0.000249622	-2.15927	0.0328533	0.603076
Roseburia faecis	"NODE_30_length_1279_cov_2.920139_cutoff_0_type_circular"	237.492	-5.76162e-05	2.6699e-05	-2.15799	0.032955	0.603076
Dialister sp. Marseille-QA0723	"NODE_4_length_13520_cov_10.108340_cutoff_5_type_circular"	237.537	-0.000184798	8.60684e-05	-2.1471	0.0338313	0.612945
Bacteroidales bacterium	"NODE_26_length_1467_cov_1.120149_cutoff_0_type_circular"	237.478	-1.36878e-05	6.37858e-06	-2.14591	0.0339287	0.612945
Bacteroides ovatus	"NODE_18_length_1715_cov_1.104534_cutoff_0_type_circular"	237.508	-8.43132e-05	3.93229e-05	-2.14413	0.0340742	0.612945
Roseburia intestinalis	"NODE_15_length_1401_cov_2.279435_cutoff_5_type_circular"	237.482	-3.0695e-05	1.4322e-05	-2.1432	0.0341499	0.612945
Anaerotruncus colihominis	"NODE_7_length_3666_cov_2.535179_cutoff_5_type_circular"	237.534	-0.000166872	7.78968e-05	-2.14222	0.034231	0.612945
unidentified plasmid	"NODE_9_length_9332_cov_4.640847_cutoff_0_type_circular"	237.487	-5.10924e-05	2.38688e-05	-2.14055	0.034368	0.612945
uncultured bacterium	"NODE_8_length_4196_cov_1.309658_cutoff_0_type_circular"	237.477	-7.76439e-06	3.63036e-06	-2.13874	0.0345181	0.613011
Unknown	"NODE_7_length_1913_cov_1.252520_cutoff_5_type_circular"	237.478	-1.59348e-05	7.45666e-06	-2.13699	0.034663	0.613011
Eubacterium ventriosum	"NODE_3_length_627_cov_6.770000_cutoff_5_type_linears"	237.488	-5.22178e-05	2.45333e-05	-2.12845	0.03538	0.61961
Collinsella aerofaciens	"NODE_5_length_5969_cov_2.496577_cutoff_0_type_circular"	237.478	-1.45684e-05	6.84799e-06	-2.1274	0.0354685	0.61961
Bifidobacterium longum	"NODE_4_length_2265_cov_3.171656_cutoff_5_type_circular"	237.477	-1.57307e-05	7.39668e-06	-2.12672	0.0355261	0.61961
Subdoligranulum variabile	"NODE_3_length_15619_cov_5.428286_cutoff_5_type_linears"	238.502	-0.00158062	0.00074435	-2.12349	0.0358013	0.61961
Unknown	"NODE_11_length_1135_cov_0.890873_cutoff_5_type_circular"	237.477	-1.41141e-05	6.65066e-06	-2.12221	0.0359112	0.61961
unidentified plasmid	"NODE_10_length_8919_cov_3.045382_cutoff_0_type_circular"	237.482	-2.66966e-05	1.25815e-05	-2.12188	0.035939	0.61961
Streptococcus thermophilus	"NODE_3_length_6681_cov_5.839335_cutoff_0_type_circular"	237.487	-5.06438e-05	2.38917e-05	-2.11972	0.0361251	0.61961
Unknown	"NODE_14_length_3430_cov_1.710263_cutoff_0_type_circular"	237.478	-1.4089e-05	6.65033e-06	-2.11854	0.0362269	0.61961
uncultured human fecal virus	"NODE_4_length_37654_cov_1.840568_cutoff_0_type_circular"	237.538	-0.000206262	9.74318e-05	-2.11699	0.036361	0.61961
Blautia obeum	"NODE_14_length_2994_cov_1.256366_cutoff_0_type_circular"	237.492	-3.19678e-05	1.51175e-05	-2.11462	0.0365671	0.620609
Dorea longicatena	"NODE_36_length_2340_cov_1.811568_cutoff_0_type_circular"	237.483	-1.6348e-05	7.74516e-06	-2.11074	0.0369061	0.623847
Ruditapes philippinarum	"NODE_17_length_3709_cov_1.883585_cutoff_0_type_circular"	237.48	-1.30256e-05	6.17751e-06	-2.10855	0.0370985	0.62459
uncultured human fecal virus	"NODE_5_length_7929_cov_2.937196_cutoff_0_type_circular"	237.482	-2.42041e-05	1.15176e-05	-2.10149	0.0377256	0.631824
Thomasclavelia spiroformis DSM 1552	"NODE_14_length_2257_cov_0.967606_cutoff_0_type_circular"	237.481	-2.17803e-05	1.03699e-05	-2.10034	0.0378284	0.631824
Caudoviricetes sp.	"NODE_13_length_2559_cov_1.124178_cutoff_0_type_circular"	237.487	-4.24674e-05	2.02666e-05	-2.09544	0.0382702	0.635338
Mediterraneibacter gnavus	"NODE_1_length_17768_cov_5.579899_cutoff_5_type_linears"	237.939	-0.000719141	0.000343561	-2.0932	0.0384735	0.635338
Candidatus Lachnocurva vaginae	"NODE_3_length_3376_cov_5.529086_cutoff_5_type_linears"	237.721	-0.000431319	0.000206238	-2.09136	0.0386412	0.635338
Coprococcus comes	"NODE_20_length_2059_cov_0.917184_cutoff_0_type_circular"	237.505	-5.70729e-05	2.729e-05	-2.09134	0.0386426	0.635338
Sphaerechinus granularis	"NODE_11_length_3858_cov_2.961404_cutoff_0_type_circular"	237.477	-1.07359e-05	5.13786e-06	-2.08956	0.0388058	0.635539
Clostridioides difficile	"NODE_16_length_2881_cov_1.526870_cutoff_0_type_circular"	237.476	-9.56877e-06	4.59359e-06	-2.08307	0.0394045	0.642065
Lachnospiraceae bacterium GAM79	"NODE_10_length_1844_cov_1.233547_cutoff_5_type_circular"	237.48	-2.22741e-05	1.07161e-05	-2.07856	0.0398255	0.642065
uncultured bacterium	"NODE_5_length_27877_cov_10.964252_cutoff_5_type_circular"	237.676	-0.00053639	0.000258452	-2.07539	0.0401232	0.642065
Anaerotruncus colihominis	"NODE_2_length_110712_cov_5.730217_cutoff_5_type_linears"	238.462	-0.0019021	0.000916756	-2.07482	0.0401775	0.642065
Simiaoa sunii	"NODE_9_length_6904_cov_2.149033_cutoff_0_type_circular"	237.493	-6.53294e-05	3.14886e-05	-2.0747	0.0401887	0.642065
Ruminococcus callidus	"NODE_20_length_1248_cov_1.197145_cutoff_0_type_circular"	237.477	-8.4611e-06	4.07955e-06	-2.07403	0.0402517	0.642065
Dorea longicatena	"NODE_4_length_4245_cov_1.623361_cutoff_5_type_circular"	237.486	-2.35842e-05	1.139e-05	-2.0706	0.0405776	0.642065
Segatella copri	"NODE_18_length_2817_cov_1.212639_cutoff_0_type_circular"	237.483	-2.94335e-05	1.4216e-05	-2.07046	0.0405908	0.642065
Faecalibacillus intestinalis	"NODE_25_length_1353_cov_0.871941_cutoff_0_type_circular"	237.48	-1.28291e-05	6.19886e-06	-2.06959	0.040674	0.642065
Streptococcus thermophilus	"NODE_2_length_7618_cov_1.829262_cutoff_0_type_circular"	237.488	-4.20608e-05	2.03593e-05	-2.06592	0.0410248	0.642065
Roseburia faecis	"NODE_3_length_5174_cov_1.916782_cutoff_5_type_circular"	237.558	-0.000215207	0.000104222	-2.06488	0.0411253	0.642065
Streptococcus thermophilus LMD-9	"NODE_21_length_3503_cov_6.837974_cutoff_0_type_circular"	237.477	-1.3436e-05	6.50991e-06	-2.06394	0.0412162	0.642065
uncultured bacterium	"NODE_17_length_3039_cov_4.551168_cutoff_0_type_circular"	237.476	-1.1163e-05	5.41416e-06	-2.06182	0.041421	0.642065
Haemophilus influenzae	"NODE_20_length_1129_cov_0.815369_cutoff_0_type_circular"	237.476	-6.90873e-06	3.35634e-06	-2.05841	0.0417525	0.642065
unidentified plasmid	"NODE_7_length_9444_cov_4.359343_cutoff_0_type_circular"	237.484	-4.04524e-05	1.96542e-05	-2.0582	0.0417729	0.642065
Unknown	"NODE_9_length_1805_cov_2.199642_cutoff_5_type_circular"	237.476	-6.75707e-06	3.28526e-06	-2.05678	0.0419116	0.642065
Anaerobutyricum hallii	"NODE_11_length_5766_cov_7.221848_cutoff_0_type_circular"	237.485	-5.54399e-05	2.69552e-05	-2.05674	0.0419158	0.642065
Caudoviricetes sp.	"NODE_6_length_47529_cov_3.053268_cutoff_0_type_circular"	237.548	-0.000237194	0.000115486	-2.05388	0.0421969	0.642065
Lachnospiraceae bacterium	"NODE_4_length_34508_cov_7.209912_cutoff_0_type_circular"	237.679	-0.000538478	0.000262457	-2.05169	0.0424133	0.642065
Bacteriophage sp.	"NODE_1_length_86641_cov_42.041334_cutoff_0_type_circular"	238.063	-0.00333398	0.00162597	-2.05046	0.042535	0.642065
Enterococcus hirae	"NODE_27_length_1314_cov_1.710194_cutoff_0_type_circular"	237.475	-4.87984e-06	2.38041e-06	-2.05	0.0425802	0.642065
Unknown	"NODE_24_length_2011_cov_1.394374_cutoff_0_type_circular"	237.477	-9.60738e-06	4.69244e-06	-2.04742	0.0428374	0.642065
unidentified plasmid	"NODE_1_length_7963_cov_4.192190_cutoff_0_type_circular"	237.482	-3.32927e-05	1.6282e-05	-2.04476	0.0431032	0.642065
Ruminococcus sp. FMB-CY1	"NODE_2_length_41407_cov_7.274855_cutoff_5_type_linears"	238.656	-0.00224016	0.00109559	-2.04471	0.0431082	0.642065
uncultured human fecal virus	"NODE_15_length_4202_cov_6.446135_cutoff_0_type_circular"	237.482	-3.64285e-05	1.78399e-05	-2.04197	0.043384	0.642065
Blautia luti	"NODE_12_length_2782_cov_2.544633_cutoff_0_type_circular"	237.491	-3.33604e-05	1.63401e-05	-2.04162	0.043419	0.642065
Roseburia faecis	"NODE_6_length_11621_cov_1.708631_cutoff_0_type_circular"	237.678	-0.000470833	0.000230736	-2.04057	0.043525	0.642065
Roseburia faecis	"NODE_44_length_2006_cov_1.341139_cutoff_0_type_circular"	237.499	-4.96274e-05	2.43219e-05	-2.04045	0.0435376	0.642065
Clostridium perfringens	"NODE_2_length_10193_cov_5.597159_cutoff_5_type_circular"	237.545	-0.000272824	0.000133776	-2.0394	0.0436434	0.642065
Unknown	"NODE_24_length_1532_cov_8.727402_cutoff_0_type_circular"	237.485	-5.58773e-05	2.7417e-05	-2.03805	0.0437806	0.642065
Cyperus fuscus	"NODE_14_length_1286_cov_0.972390_cutoff_0_type_circular"	237.477	-8.03113e-06	3.95496e-06	-2.03065	0.0445383	0.649482
Streptococcus salivarius	"NODE_17_length_3306_cov_2.150047_cutoff_0_type_circular"	237.504	-8.47099e-05	4.1727e-05	-2.0301	0.044595	0.649482
Caudoviricetes sp.	"NODE_1_length_86558_cov_3.760931_cutoff_0_type_circular"	237.89	-0.00235911	0.00116528	-2.0245	0.0451769	0.655688
Oscillospiraceae bacterium	"NODE_3_length_11987_cov_5.183390_cutoff_5_type_circular"	237.867	-0.000749232	0.000370662	-2.02133	0.045508	0.65793
Clostridioides difficile	"NODE_16_length_4188_cov_2.687762_cutoff_0_type_circular"	237.478	-1.4014e-05	6.94319e-06	-2.01839	0.0458184	0.65793
Segatella copri	"NODE_5_length_1732_cov_5.615576_cutoff_5_type_linears"	237.517	-0.000166412	8.24692e-05	-2.01787	0.0458736	0.65793
Streptococcus salivarius	"NODE_22_length_1303_cov_1.568878_cutoff_0_type_circular"	237.512	-0.000198655	9.85527e-05	-2.01572	0.0461007	0.65793
uncultured prokaryote	"NODE_13_length_3792_cov_1.244475_cutoff_0_type_circular"	237.478	-8.51644e-06	4.22525e-06	-2.01561	0.0461129	0.65793
Streptococcus salivarius	"NODE_12_length_1147_cov_2.403922_cutoff_5_type_circular"	237.496	-7.01616e-05	3.48897e-05	-2.01095	0.0466098	0.662341
Blautia obeum	"NODE_2_length_14453_cov_7.563381_cutoff_5_type_linears"	237.884	-0.000721101	0.000358998	-2.00865	0.0468573	0.662341
Bacteroides fragilis	"NODE_3_length_6515_cov_3.786475_cutoff_0_type_circular"	237.477	2.49055e-05	1.24147e-05	2.00613	0.0471292	0.662341
Faecalibacterium prausnitzii	"NODE_21_length_2042_cov_1.003655_cutoff_0_type_circular"	237.496	-5.95089e-05	2.96773e-05	-2.0052	0.0472306	0.662341
Caudoviricetes sp.	"NODE_1_length_16016_cov_25.843854_cutoff_0_type_circular"	237.581	-0.000532837	0.000266451	-1.99976	0.0478237	0.662341
Caudoviricetes sp.	"NODE_3_length_32163_cov_10.366119_cutoff_0_type_circular"	237.571	-0.000365514	0.000182861	-1.99886	0.0479221	0.662341
Erysipelotrichaceae bacterium GAM147	"NODE_6_length_1823_cov_5.476415_cutoff_5_type_circular"	237.48	-1.95793e-05	9.79658e-06	-1.99859	0.0479516	0.662341
Agathobacter rectalis	"NODE_18_length_3034_cov_3.320605_cutoff_0_type_circular"	237.483	-2.55165e-05	1.27718e-05	-1.99787	0.0480304	0.662341
Thomasclavelia spiroformis DSM 1552	"NODE_13_length_1366_cov_0.773204_cutoff_0_type_circular"	237.478	-1.34055e-05	6.71293e-06	-1.99697	0.0481296	0.662341
Streptococcus salivarius JIM8777	"NODE_20_length_1444_cov_1.052392_cutoff_0_type_circular"	237.482	-4.29982e-05	2.1533e-05	-1.99686	0.0481425	0.662341
Agathobacter rectalis	"NODE_4_length_3143_cov_24.578581_cutoff_5_type_circular"	237.833	-0.000700096	0.000350838	-1.9955	0.0482926	0.662341
Bifidobacterium longum	"NODE_20_length_2517_cov_3.330544_cutoff_0_type_circular"	237.479	-2.46225e-05	1.23467e-05	-1.99425	0.0484299	0.662341
Caudoviricetes sp.	"NODE_1_length_66608_cov_6.027316_cutoff_5_type_linears"	237.654	-0.00046907	0.000235251	-1.99391	0.0484678	0.662341
Lithophane leautieri	"NODE_14_length_1898_cov_0.738001_cutoff_0_type_circular"	237.481	-2.66024e-05	1.33532e-05	-1.99221	0.0486567	0.66277
Lactococcus lactis	"NODE_21_length_2004_cov_1.672349_cutoff_0_type_circular"	237.483	-2.11548e-05	1.06283e-05	-1.99042	0.048856	0.66313
Roseburia intestinalis XB6B4	"NODE_3_length_30076_cov_1.234165_cutoff_0_type_circular"	237.703	-0.000480103	0.000241361	-1.98915	0.0489982	0.66313
Coprococcus eutactus	"NODE_8_length_7180_cov_2.162909_cutoff_5_type_circular"	237.55	-0.000164045	8.26375e-05	-1.98511	0.0494515	0.664136
Roseburia intestinalis	"NODE_23_length_1435_cov_1.269113_cutoff_0_type_circular"	237.48	-1.96262e-05	9.88952e-06	-1.98454	0.0495163	0.664136
Caudoviricetes sp.	"NODE_5_length_56615_cov_2.089169_cutoff_0_type_circular"	237.541	-0.000129951	6.54903e-05	-1.98428	0.0495459	0.664136
Roseburia intestinalis	"NODE_17_length_1434_cov_1.537108_cutoff_0_type_circular"	237.48	-2.06695e-05	1.04354e-05	-1.98071	0.0499503	0.667431
